# Supplementary material for: Analytical framework for evaluating NMPC-based robot navigation in fluid environments
Source: PLoS One. 2026 Mar 30;21(3):e0333056. doi: 10.1371/journal.pone.0333056 (PMC13035167; doi:10.1371/journal.pone.0333056)
Supplement: S1 Data — (ZIP) [file pone.0333056.s001.zip]

Archive with 2 entries (2 files):
- Fluid_Dynamics_Analysis.xlsx
- Simulation_Metrics.xlsx
