# Supplementary material for: Analytical framework for evaluating NMPC-based robot navigation in fluid environments
Source: PLoS One. 2026 Mar 30;21(3):e0333056. doi: 10.1371/journal.pone.0333056 (PMC13035167; doi:10.1371/journal.pone.0333056)
Supplement: S1 Data — (ZIP) [file pone.0333056.s001.zip › Fluid_Dynamics_Analysis.xlsx]

## Sheet: FluidMetrics
Frame	Reynolds_Number	Drag_Force_X	Drag_Force_Y	Energy_Dissipation	Avg_Velocity	Avg_Vorticity
1	6.54012e-18	0.481611	-8.16106e-36	3.54977e-34	1.30802e-20	-7.0781e-21
2	0.220882	0.466356	0.00259135	0.301163	0.000441763	0.000204619
3	0.469994	0.449707	0.0164426	0.473943	0.000939988	0.000116733
4	0.714018	0.43515	0.05224	0.949213	0.00142804	0.000185812
1	6.54012e-18	0.419198	0.0604612	3.54977e-34	1.30802e-20	-7.0781e-21
1	6.54012e-18	0.403595	0.0775184	3.54977e-34	1.30802e-20	-7.0781e-21
2	0.220882	0.387992	0.0945755	0.301163	0.000441763	0.000204619
3	0.469994	0.372389	0.111633	0.473943	0.000939988	0.000116733
4	0.714018	0.356786	0.12869	0.949213	0.00142804	0.000185812
5	0.961029	0.341182	0.145747	1.17064	0.00192206	0.000192615
6	1.20885	0.325579	0.162804	1.37816	0.00241771	0.000253003
7	1.46503	0.309976	0.179861	1.30583	0.00293007	0.000225614
8	1.7193	0.294373	0.196918	1.24791	0.0034386	0.000210912
9	1.97486	0.27877	0.213975	1.27861	0.00394973	0.000211648
10	2.22872	0.263167	0.231032	1.33398	0.00445744	0.000232775
11	2.48495	0	0	1.3871	0.0049699	0.000247433
12	2.74204	0	0	1.36775	0.00548407	0.000242936
13	2.99969	0	0	1.36093	0.00599938	0.000237508
14	3.25738	0	0	1.36924	0.00651475	0.000239786
15	3.5153	0	0	1.3982	0.00703061	0.000248732
16	3.77429	0	0	1.41266	0.00754857	0.000253762
17	4.03367	0	0	1.40832	0.00806734	0.000250954
18	4.29361	0	0	1.406	0.00858723	0.000248273
19	4.5539	0	0	1.41106	0.0091078	0.000248683
20	4.81466	0	0	1.4235	0.00962931	0.000252678
21	5.07606	0	0	1.43012	0.0101521	0.000253914
22	5.33793	0	0	1.42898	0.0106759	0.000252687
23	5.59989	0	0	1.42819	0.0111998	0.000250942
24	5.86242	0	0	1.43193	0.0117248	0.000251588
25	6.12511	0	0	1.438	0.0122502	0.000253242
26	6.38825	0	0	1.44111	0.0127765	0.000254133
27	6.65162	0	0	1.44279	0.0133032	0.000253396
28	6.91505	0	0	1.44434	0.0138301	0.000252958
29	7.17896	0	0	1.44766	0.0143579	0.000253269
30	7.44287	0	0	1.45267	0.0148857	0.000254425
31	7.70695	0	0	1.45575	0.0154139	0.000254742
32	7.97129	0	0	1.45738	0.0159426	0.000254659
33	8.23518	0	0	1.45951	0.0164704	0.000254353
34	8.49974	0	0	1.46258	0.0169995	0.000254792
35	8.76421	0	0	1.46483	0.0175284	0.000255255
36	9.02859	0	0	1.46688	0.0180572	0.000255612
37	9.29315	0	0	1.46892	0.0185863	0.000255463
38	9.55746	0	0	1.47009	0.0191149	0.000255518
39	9.82212	0	0	1.4722	0.0196442	0.000255679
40	10.0866	0	0	1.47486	0.0201733	0.0002561
41	10.3511	0	0	1.47621	0.0207021	0.000256207
42	10.6157	0	0	1.4774	0.0212314	0.000256312
43	10.8802	0	0	1.47917	0.0217604	0.000256296
44	11.1452	0	0	1.48091	0.0222904	0.000256572
45	11.4097	0	0	1.48228	0.0228194	0.000256742
46	11.6743	0	0	1.48429	0.0233486	0.000256969
47	11.9389	0	0	1.48579	0.0238777	0.00025698
48	12.2033	0	0	1.48652	0.0244067	0.000257152
49	12.4681	0	0	1.4881	0.0249362	0.000257267
50	12.7322	0	0	1.48967	0.0254645	0.000257524
51	12.9967	0	0	1.49056	0.0259934	0.000257609
52	13.2611	0	0	1.49198	0.0265222	0.000257777
53	13.5255	0	0	1.4934	0.027051	0.000257837
54	13.7904	0	0	1.49424	0.0275809	0.000258043
55	14.0551	0	0	1.49527	0.0281103	0.000258122
56	14.3201	0	0	1.49685	0.0286401	0.000258271
57	14.5854	0	0	1.49783	0.0291708	0.000258265
58	14.8507	0	0	1.49884	0.0297013	0.000258359
59	15.1157	0	0	1.50073	0.0302314	0.000258334
60	15.3808	0	0	1.50132	0.0307615	0.000258396
61	15.645	0	0	1.50229	0.03129	0.000258316
62	15.9063	0	0	1.50421	0.0318126	0.000258323
63	16.1652	0	0	1.50238	0.0323304	0.000258226
64	16.421	0	0	1.50017	0.032842	0.000258246
65	16.677	0	0	1.49971	0.0333539	0.000258168
66	16.9308	0	0	1.50056	0.0338616	0.000258199
67	17.1839	0	0	1.49835	0.0343678	0.000258142
68	17.4362	0	0	1.49709	0.0348723	0.000258212
69	17.6887	0	0	1.49766	0.0353773	0.000258205
70	17.9443	0	0	1.49856	0.0358886	0.000258321
71	18.198	0	0	1.49744	0.036396	0.000258354
72	18.4527	0	0	1.4971	0.0369054	0.000258506
73	18.7086	0	0	1.49786	0.0374171	0.000258583
74	18.9629	0	0	1.49673	0.0379258	0.00025878
75	19.2192	0	0	1.4974	0.0384383	0.000258897
76	19.4754	0	0	1.49871	0.0389507	0.000259126
77	19.731	0	0	1.49659	0.039462	0.000259271
78	19.9886	0	0	1.49702	0.0399771	0.00025952
79	20.2457	0	0	1.50024	0.0404914	0.000259675
80	20.5046	0	0	1.50073	0.0410091	0.00025992
81	20.7629	0	0	1.50163	0.0415258	0.000260057
82	21.022	0	0	1.5011	0.0420439	0.000260276
83	21.2834	0	0	1.50244	0.0425668	0.000260389
84	21.5433	0	0	1.50602	0.0430866	0.000260586
85	21.8045	0	0	1.50829	0.0436091	0.000260682
86	22.0655	0	0	1.50926	0.044131	0.000260866
87	22.3278	0	0	1.50933	0.0446556	0.000260952
88	22.5919	0	0	1.51144	0.0451838	0.000261126
89	22.8554	0	0	1.51476	0.0457109	0.000261204
90	23.1202	0	0	1.51784	0.0462404	0.000261371
91	23.3839	0	0	1.51935	0.0467678	0.000261441
92	23.6491	0	0	1.52005	0.0472982	0.000261602
93	23.9154	0	0	1.52096	0.0478309	0.000261669
94	24.181	0	0	1.52475	0.0483621	0.000261825
95	24.4466	0	0	1.52761	0.0488932	0.000261887
96	24.7106	0	0	1.52776	0.0494213	0.000262038
97	24.9758	0	0	1.52829	0.0499516	0.000262094
98	25.2418	0	0	1.52895	0.0504836	0.000262241
99	25.5074	0	0	1.53175	0.0510148	0.000262297
100	25.7724	0	0	1.53478	0.0515448	0.000262447
101	26.0356	0	0	1.53525	0.0520712	0.000262507
102	26.3004	0	0	1.53517	0.0526007	0.000262662
103	26.5658	0	0	1.53558	0.0531315	0.000262726
104	26.8309	0	0	1.5386	0.0536619	0.000262883
105	27.0953	0	0	1.54163	0.0541907	0.000262947
106	27.3577	0	0	1.54134	0.0547155	0.000263105
107	27.6217	0	0	1.54198	0.0552434	0.000263172
108	27.8865	0	0	1.54205	0.055773	0.000263335
109	28.1512	0	0	1.5444	0.0563023	0.000263408
110	28.4148	0	0	1.5484	0.0568295	0.000263577
111	28.6766	0	0	1.5478	0.0573531	0.000263653
112	28.9399	0	0	1.54796	0.0578798	0.000263822
113	29.2039	0	0	1.54828	0.0584077	0.000263898
114	29.4678	0	0	1.55054	0.0589356	0.000264068
115	29.7305	0	0	1.55421	0.059461	0.000264146
116	29.9915	0	0	1.55362	0.0599829	0.000264321
117	30.254	0	0	1.55432	0.060508	0.000264404
118	30.517	0	0	1.55384	0.061034	0.000264584
119	30.7799	0	0	1.556	0.0615597	0.000264669
120	31.0415	0	0	1.56051	0.0620831	0.000264847
121	31.3016	0	0	1.55922	0.0626032	0.000264928
122	31.5628	0	0	1.5598	0.0631256	0.000265101
123	31.8252	0	0	1.56003	0.0636504	0.000265179
124	32.0868	0	0	1.56162	0.0641736	0.000265352
125	32.3473	0	0	1.56604	0.0646946	0.000265431
126	32.6063	0	0	1.56537	0.0652127	0.000265605
127	32.8663	0	0	1.56581	0.0657327	0.000265684
128	33.128	0	0	1.56427	0.0662561	0.000265856
129	33.3887	0	0	1.56915	0.0667775	0.000265931
130	33.6474	0	0	1.57259	0.0672947	0.000266099
131	33.9048	0	0	1.57133	0.0678097	0.000266171
132	34.1654	0	0	1.57057	0.0683309	0.000266336
133	34.426	0	0	1.5727	0.068852	0.000266407
134	34.6839	0	0	1.57653	0.0693678	0.000266572
135	34.9408	0	0	1.57855	0.0698816	0.000266641
136	35.1968	0	0	1.57806	0.0703936	0.000266801
137	35.4553	0	0	1.57684	0.0709106	0.000266864
138	35.7129	0	0	1.58101	0.0714257	0.000267016
139	35.9629	0	0	1.58941	0.0719259	0.000267069
140	36.2022	0	0	1.5934	0.0724044	0.00026721
141	36.4316	0	0	1.58156	0.0728632	0.000267253
142	36.656	0	0	1.57563	0.0733121	0.000267384
143	36.8722	0	0	1.59002	0.0737444	0.000267422
144	37.0704	0	0	1.59646	0.0741408	0.00026756
145	37.2473	0	0	1.58517	0.0744945	0.000267629
146	37.4124	0	0	1.57905	0.0748249	0.000267838
147	37.5816	0	0	1.58022	0.0751632	0.000268029
148	37.7451	0	0	1.57789	0.0754901	0.000268413
149	37.8955	0	0	1.57411	0.0757909	0.000268816
150	38.0417	0	0	1.57461	0.0760834	0.000269413
151	38.1906	0	0	1.57402	0.0763811	0.000269992
152	38.3358	0	0	1.57274	0.0766716	0.000270689
153	38.4781	0	0	1.56894	0.0769561	0.000271276
154	38.6164	0	0	1.57153	0.0772328	0.000271898
155	38.7589	0	0	1.57395	0.0775178	0.000272349
156	38.8951	0	0	1.57009	0.0777901	0.000272805
157	39.0342	0	0	1.5646	0.0780685	0.00027309
158	39.1778	0	0	1.56511	0.0783557	0.000273393
159	39.322	0	0	1.5661	0.0786441	0.000273547
160	39.4634	0	0	1.56648	0.0789269	0.000273743
161	39.608	0	0	1.55869	0.079216	0.000273813
162	39.7529	0	0	1.5588	0.0795058	0.000273948
163	39.9012	0	0	1.56046	0.0798024	0.00027398
164	40.0519	0	0	1.56136	0.0801039	0.000274098
165	40.2043	0	0	1.56255	0.0804086	0.000274128
166	40.3504	0	0	1.56828	0.0807009	0.000274252
167	40.4875	0	0	1.56857	0.080975	0.000274292
168	40.6205	0	0	1.56705	0.081241	0.000274422
169	40.7495	0	0	1.57047	0.0814989	0.000274465
170	40.8734	0	0	1.5789	0.0817469	0.000274593
171	41.0018	0	0	1.58001	0.0820037	0.000274633
172	41.1293	0	0	1.58151	0.0822586	0.000274759
173	41.2577	0	0	1.58612	0.0825154	0.000274796
174	41.3852	0	0	1.59344	0.0827705	0.000274917
175	41.5146	0	0	1.59942	0.0830292	0.000274946
176	41.6496	0	0	1.59931	0.0832992	0.000275056
177	41.786	0	0	1.60233	0.0835721	0.000275074
178	41.9296	0	0	1.6069	0.0838592	0.000275174
179	42.0714	0	0	1.61038	0.0841428	0.000275189
1	6.54012e-18	0	0	3.54977e-34	1.30802e-20	-7.0781e-21
2	0.220882	0	0	0.301163	0.000441763	0.000204619
3	0.469994	0	0	0.473943	0.000939988	0.000116733
4	0.714018	0	0	0.949213	0.00142804	0.000185812
5	0.961029	0	0	1.17064	0.00192206	0.000192615
6	1.20885	0	0	1.37816	0.00241771	0.000253003
7	1.46503	0	0	1.30583	0.00293007	0.000225614
8	1.7193	0	0	1.24791	0.0034386	0.000210912
9	1.97486	0	0	1.27861	0.00394973	0.000211648
10	2.22872	0	0	1.33398	0.00445744	0.000232775
11	2.48495	0	0	1.3871	0.0049699	0.000247433
12	2.74204	0	0	1.36775	0.00548407	0.000242936
13	2.99969	0	0	1.36093	0.00599938	0.000237508
14	3.25738	0	0	1.36924	0.00651475	0.000239786
15	3.5153	0	0	1.3982	0.00703061	0.000248732
16	3.77429	0	0	1.41266	0.00754857	0.000253762
17	4.03367	0	0	1.40832	0.00806734	0.000250954
18	4.29361	0	0	1.406	0.00858723	0.000248273
19	4.5539	0	0	1.41106	0.0091078	0.000248683
20	4.81466	0	0	1.4235	0.00962931	0.000252678
21	5.07606	0	0	1.43012	0.0101521	0.000253914
22	5.33793	0	0	1.42898	0.0106759	0.000252687
23	5.59989	0	0	1.42819	0.0111998	0.000250942
24	5.86242	0	0	1.43193	0.0117248	0.000251588
25	6.12511	0	0	1.438	0.0122502	0.000253242
26	6.38825	0	0	1.44111	0.0127765	0.000254133
27	6.65162	0	0	1.44279	0.0133032	0.000253396
28	6.91505	0	0	1.44434	0.0138301	0.000252958
29	7.17896	0	0	1.44766	0.0143579	0.000253269
30	7.44287	0	0	1.45267	0.0148857	0.000254425
31	7.70695	0	0	1.45575	0.0154139	0.000254742
32	7.97129	0	0	1.45738	0.0159426	0.000254659
33	8.23518	0	0	1.45951	0.0164704	0.000254353
34	8.49974	0	0	1.46258	0.0169995	0.000254792
35	8.76421	0	0	1.46483	0.0175284	0.000255255
36	9.02859	0	0	1.46688	0.0180572	0.000255612
37	9.29315	0	0	1.46892	0.0185863	0.000255463
38	9.55746	0	0	1.47009	0.0191149	0.000255518
39	9.82212	0	0	1.4722	0.0196442	0.000255679
40	10.0866	0	0	1.47486	0.0201733	0.0002561
41	10.3511	0	0	1.47621	0.0207021	0.000256207
42	10.6157	0	0	1.4774	0.0212314	0.000256312
43	10.8802	0	0	1.47917	0.0217604	0.000256296
44	11.1452	0	0	1.48091	0.0222904	0.000256572
45	11.4097	0	0	1.48228	0.0228194	0.000256742
46	11.6743	0	0	1.48429	0.0233486	0.000256969
47	11.9389	0	0	1.48579	0.0238777	0.00025698
48	12.2033	0	0	1.48652	0.0244067	0.000257152
49	12.4681	0	0	1.4881	0.0249362	0.000257267
50	12.7322	0	0	1.48967	0.0254645	0.000257524
51	12.9967	0	0	1.49056	0.0259934	0.000257609
52	13.2611	0	0	1.49198	0.0265222	0.000257777
53	13.5255	0	0	1.4934	0.027051	0.000257837
54	13.7904	0	0	1.49424	0.0275809	0.000258043
55	14.0551	0	0	1.49527	0.0281103	0.000258122
56	14.3201	0	0	1.49685	0.0286401	0.000258271
57	14.5854	0	0	1.49783	0.0291708	0.000258265
58	14.8507	0	0	1.49884	0.0297013	0.000258359
59	15.1157	0	0	1.50073	0.0302314	0.000258334
60	15.3808	0	0	1.50132	0.0307615	0.000258396
61	15.645	0	0	1.50229	0.03129	0.000258316
62	15.9063	0	0	1.50421	0.0318126	0.000258323
63	16.1652	0	0	1.50238	0.0323304	0.000258226
64	16.421	0	0	1.50017	0.032842	0.000258246
65	16.677	0	0	1.49971	0.0333539	0.000258168
66	16.9308	0	0	1.50056	0.0338616	0.000258199
67	17.1839	0	0	1.49835	0.0343678	0.000258142
68	17.4362	0	0	1.49709	0.0348723	0.000258212
69	17.6887	0	0	1.49766	0.0353773	0.000258205
70	17.9443	0	0	1.49856	0.0358886	0.000258321
71	18.198	0	0	1.49744	0.036396	0.000258354
72	18.4527	0	0	1.4971	0.0369054	0.000258506
73	18.7086	0	0	1.49786	0.0374171	0.000258583
74	18.9629	0	0	1.49673	0.0379258	0.00025878
75	19.2192	0	0	1.4974	0.0384383	0.000258897
76	19.4754	0	0	1.49871	0.0389507	0.000259126
77	19.731	0	0	1.49659	0.039462	0.000259271
78	19.9886	0	0	1.49702	0.0399771	0.00025952
79	20.2457	0	0	1.50024	0.0404914	0.000259675
80	20.5046	0	0	1.50073	0.0410091	0.00025992
81	20.7629	0	0	1.50163	0.0415258	0.000260057
82	21.022	0	0	1.5011	0.0420439	0.000260276
83	21.2834	0	0	1.50244	0.0425668	0.000260389
84	21.5433	0	0	1.50602	0.0430866	0.000260586
85	21.8045	0	0	1.50829	0.0436091	0.000260682
86	22.0655	0	0	1.50926	0.044131	0.000260866
87	22.3278	0	0	1.50933	0.0446556	0.000260952
88	22.5919	0	0	1.51144	0.0451838	0.000261126
89	22.8554	0	0	1.51476	0.0457109	0.000261204
90	23.1202	0	0	1.51784	0.0462404	0.000261371
91	23.3839	0	0	1.51935	0.0467678	0.000261441
92	23.6491	0	0	1.52005	0.0472982	0.000261602
93	23.9154	0	0	1.52096	0.0478309	0.000261669
94	24.181	0	0	1.52475	0.0483621	0.000261825
95	24.4466	0	0	1.52761	0.0488932	0.000261887
96	24.7106	0	0	1.52776	0.0494213	0.000262038
97	24.9758	0	0	1.52829	0.0499516	0.000262094
98	25.2418	0	0	1.52895	0.0504836	0.000262241
99	25.5074	0	0	1.53175	0.0510148	0.000262297
100	25.7724	0	0	1.53478	0.0515448	0.000262447
101	26.0356	0	0	1.53525	0.0520712	0.000262507
102	26.3004	0	0	1.53517	0.0526007	0.000262662
103	26.5658	0	0	1.53558	0.0531315	0.000262726
104	26.8309	0	0	1.5386	0.0536619	0.000262883
105	27.0953	0	0	1.54163	0.0541907	0.000262947
106	27.3577	0	0	1.54134	0.0547155	0.000263105
107	27.6217	0	0	1.54198	0.0552434	0.000263172
108	27.8865	0	0	1.54205	0.055773	0.000263335
109	28.1512	0	0	1.5444	0.0563023	0.000263408
110	28.4148	0	0	1.5484	0.0568295	0.000263577
111	28.6766	0	0	1.5478	0.0573531	0.000263653
112	28.9399	0	0	1.54796	0.0578798	0.000263822
113	29.2039	0	0	1.54828	0.0584077	0.000263898
114	29.4678	0	0	1.55054	0.0589356	0.000264068
115	29.7305	0	0	1.55421	0.059461	0.000264146
116	29.9915	0	0	1.55362	0.0599829	0.000264321
117	30.254	0	0	1.55432	0.060508	0.000264404
118	30.517	0	0	1.55384	0.061034	0.000264584
119	30.7799	0	0	1.556	0.0615597	0.000264669
120	31.0415	0	0	1.56051	0.0620831	0.000264847
121	31.3016	0	0	1.55922	0.0626032	0.000264928
122	31.5628	0	0	1.5598	0.0631256	0.000265101
123	31.8252	0	0	1.56003	0.0636504	0.000265179
124	32.0868	0	0	1.56162	0.0641736	0.000265352
125	32.3473	0	0	1.56604	0.0646946	0.000265431
126	32.6063	0	0	1.56537	0.0652127	0.000265605
127	32.8663	0	0	1.56581	0.0657327	0.000265684
128	33.128	0	0	1.56427	0.0662561	0.000265856
129	33.3887	0	0	1.56915	0.0667775	0.000265931
130	33.6474	0	0	1.57259	0.0672947	0.000266099
131	33.9048	0	0	1.57133	0.0678097	0.000266171
132	34.1654	0	0	1.57057	0.0683309	0.000266336
133	34.426	0	0	1.5727	0.068852	0.000266407
134	34.6839	0	0	1.57653	0.0693678	0.000266572
135	34.9408	0	0	1.57855	0.0698816	0.000266641
136	35.1968	0	0	1.57806	0.0703936	0.000266801
137	35.4553	0	0	1.57684	0.0709106	0.000266864
138	35.7129	0	0	1.58101	0.0714257	0.000267016
139	35.9629	0	0	1.58941	0.0719259	0.000267069
140	36.2022	0	0	1.5934	0.0724044	0.00026721
141	36.4316	0	0	1.58156	0.0728632	0.000267253
142	36.656	0	0	1.57563	0.0733121	0.000267384
143	36.8722	0	0	1.59002	0.0737444	0.000267422
144	37.0704	0	0	1.59646	0.0741408	0.00026756
145	37.2473	0	0	1.58517	0.0744945	0.000267629
146	37.4124	0	0	1.57905	0.0748249	0.000267838
147	37.5816	0	0	1.58022	0.0751632	0.000268029
148	37.7451	0	0	1.57789	0.0754901	0.000268413
149	37.8955	0	0	1.57411	0.0757909	0.000268816
150	38.0417	0	0	1.57461	0.0760834	0.000269413
151	38.1906	0	0	1.57402	0.0763811	0.000269992
152	38.3358	0	0	1.57274	0.0766716	0.000270689
153	38.4781	0	0	1.56894	0.0769561	0.000271276
154	38.6164	0	0	1.57153	0.0772328	0.000271898
155	38.7589	0	0	1.57395	0.0775178	0.000272349
156	38.8951	0	0	1.57009	0.0777901	0.000272805
157	39.0342	0	0	1.5646	0.0780685	0.00027309
158	39.1778	0	0	1.56511	0.0783557	0.000273393
159	39.322	0	0	1.5661	0.0786441	0.000273547
160	39.4634	0	0	1.56648	0.0789269	0.000273743
161	39.608	0	0	1.55869	0.079216	0.000273813
162	39.7529	0	0	1.5588	0.0795058	0.000273948
163	39.9012	0	0	1.56046	0.0798024	0.00027398
164	40.0519	0	0	1.56136	0.0801039	0.000274098
165	40.2043	0	0	1.56255	0.0804086	0.000274128
166	40.3504	0	0	1.56828	0.0807009	0.000274252
167	40.4875	0	0	1.56857	0.080975	0.000274292
168	40.6205	0	0	1.56705	0.081241	0.000274422
169	40.7495	0	0	1.57047	0.0814989	0.000274465
170	40.8734	0	0	1.5789	0.0817469	0.000274593
171	41.0018	0	0	1.58001	0.0820037	0.000274633
172	41.1293	0	0	1.58151	0.0822586	0.000274759
173	41.2577	0	0	1.58612	0.0825154	0.000274796
174	41.3852	0	0	1.59344	0.0827705	0.000274917
175	41.5146	0	0	1.59942	0.0830292	0.000274946
176	41.6496	0	0	1.59931	0.0832992	0.000275056
177	41.786	0	0	1.60233	0.0835721	0.000275074
178	41.9296	0	0	1.6069	0.0838592	0.000275174
179	42.0714	0	0	1.61038	0.0841428	0.000275189
180	42.2159	0	0	1.61158	0.0844318	0.000275295
181	42.365	0	0	1.61461	0.0847301	0.000275323
182	42.5159	0	0	1.61706	0.0850318	0.000275442
183	42.668	0	0	1.62482	0.0853361	0.000275483
184	42.8241	0	0	1.62287	0.0856481	0.000275608
185	42.9819	0	0	1.62675	0.0859638	0.000275649
186	43.1412	0	0	1.63002	0.0862825	0.00027577
187	43.3006	0	0	1.62685	0.0866012	0.000275807
188	43.4691	0	0	1.63581	0.0869383	0.000275927
189	43.6346	0	0	1.63786	0.0872691	0.000275966
190	43.8004	0	0	1.63988	0.0876007	0.000276089
191	43.9704	0	0	1.643	0.0879407	0.000276133
192	44.1441	0	0	1.64107	0.0882882	0.000276257
193	44.3217	0	0	1.64823	0.0886434	0.000276301
194	44.495	0	0	1.64907	0.08899	0.000276421
195	44.669	0	0	1.64743	0.089338	0.000276461
196	44.8455	0	0	1.6503	0.089691	0.000276577
197	45.0231	0	0	1.65012	0.0900462	0.000276615
198	45.2079	0	0	1.65817	0.0904158	0.000276728
199	45.3855	0	0	1.65803	0.0907711	0.000276764
200	45.5632	0	0	1.65907	0.0911263	0.000276872
201	45.7443	0	0	1.66025	0.0914886	0.000276902
202	45.9256	0	0	1.66122	0.0918511	0.000277002
203	46.1116	0	0	1.66624	0.0922233	0.000277026
204	46.2958	0	0	1.66311	0.0925916	0.00027712
205	46.4809	0	0	1.66363	0.0929617	0.000277141
206	46.6706	0	0	1.66379	0.0933412	0.000277232
207	46.8587	0	0	1.66644	0.0937174	0.000277251
208	47.0502	0	0	1.67296	0.0941003	0.000277339
209	47.2364	0	0	1.67348	0.0944728	0.000277355
210	47.4218	0	0	1.67123	0.0948436	0.00027744
211	47.6129	0	0	1.66928	0.0952258	0.000277457
212	47.7988	0	0	1.67231	0.0955975	0.000277544
213	47.987	0	0	1.67702	0.0959741	0.000277566
214	48.177	0	0	1.67703	0.096354	0.000277658
215	48.3673	0	0	1.67676	0.0967346	0.000277687
216	48.5668	0	0	1.67779	0.0971337	0.000277785
217	48.7607	0	0	1.68363	0.0975214	0.000277822
218	48.956	0	0	1.69186	0.097912	0.000277926
219	49.1494	0	0	1.69154	0.0982989	0.000277969
220	49.3456	0	0	1.69307	0.0986912	0.000278078
221	49.5431	0	0	1.69206	0.0990862	0.000278128
222	49.7401	0	0	1.69807	0.0994802	0.00027824
223	49.9365	0	0	1.70587	0.0998731	0.000278294
224	50.1304	0	0	1.70321	0.100261	0.000278408
225	50.3264	0	0	1.69802	0.100653	0.000278463
226	50.5188	0	0	1.70534	0.101038	0.000278576
227	50.7037	0	0	1.70579	0.101407	0.000278631
228	50.8881	0	0	1.71472	0.101776	0.000278742
229	51.0709	0	0	1.70901	0.102142	0.000278796
230	51.2531	0	0	1.70943	0.102506	0.000278906
231	51.4306	0	0	1.71427	0.102861	0.000278958
232	51.604	0	0	1.71668	0.103208	0.000279065
233	51.7832	0	0	1.72691	0.103566	0.000279114
234	51.9597	0	0	1.72134	0.103919	0.000279216
235	52.1239	0	0	1.72588	0.104248	0.000279261
236	52.2861	0	0	1.72807	0.104572	0.000279358
237	52.4482	0	0	1.73537	0.104896	0.000279398
238	52.6075	0	0	1.74721	0.105215	0.000279489
239	52.7628	0	0	1.74181	0.105526	0.000279524
240	52.9158	0	0	1.74333	0.105832	0.000279608
241	53.0703	0	0	1.75655	0.106141	0.000279638
242	53.22	0	0	1.76179	0.10644	0.000279717
243	53.3714	0	0	1.77272	0.106743	0.000279743
244	53.5234	0	0	1.77437	0.107047	0.000279816
245	53.6621	0	0	1.78414	0.107324	0.000279838
246	53.8046	0	0	1.80229	0.107609	0.000279908
247	53.9497	0	0	1.80989	0.107899	0.000279927
248	54.0954	0	0	1.81072	0.108191	0.000279992
249	54.238	0	0	1.81501	0.108476	0.000280009
250	54.3731	0	0	1.82063	0.108746	0.000280072
251	54.5206	0	0	1.83252	0.109041	0.000280086
252	54.6705	0	0	1.8359	0.109341	0.000280147
253	54.8221	0	0	1.83689	0.109644	0.00028016
254	54.973	0	0	1.84943	0.109946	0.000280219
255	55.1267	0	0	1.85825	0.110253	0.000280231
256	55.2807	0	0	1.87354	0.110561	0.000280288
257	55.4361	0	0	1.86572	0.110872	0.0002803
258	55.601	0	0	1.87703	0.111202	0.000280356
259	55.7717	0	0	1.88218	0.111543	0.000280367
260	55.9366	0	0	1.89086	0.111873	0.000280423
261	56.0946	0	0	1.9052	0.112189	0.000280435
262	56.2637	0	0	1.91068	0.112527	0.00028049
263	56.4375	0	0	1.92197	0.112875	0.000280505
264	56.6133	0	0	1.94457	0.113227	0.000280562
265	56.7923	0	0	1.94664	0.113585	0.00028058
266	56.9761	0	0	1.95147	0.113952	0.000280643
267	57.1638	0	0	1.9471	0.114328	0.00028067
268	57.35	0	0	2.00144	0.1147	0.000280742
269	57.5403	0	0	2.02617	0.115081	0.000280783
270	57.7323	0	0	2.07465	0.115465	0.000280874
271	57.9335	0	0	2.09791	0.115867	0.000280937
272	58.1254	0	0	2.17467	0.116251	0.000281054
273	58.33	0	0	2.34426	0.11666	0.00028115
274	58.5276	0	0	2.35674	0.117055	0.000281303
275	58.7762	0	0	3.67066	0.117552	0.00028144
276	59.0195	0	0	4.29898	0.118039	0.000281637
277	59.4619	0	0	17.7413	0.118924	0.000281821
278	62.9487	0	0	6134.39	0.125897	0.000282064
279	60.2243	0	0	19.3681	0.120449	0.000282291
280	61.2764	0	0	106.838	0.122553	0.000282569
281	61.746	0	0	109.656	0.123492	0.000282823
282	62.4209	0	0	69.154	0.124842	0.000283116
283	68.1479	0	0	10832.7	0.136296	0.000283369
284	68.5643	0	0	7251.77	0.137129	0.000283644
285	73.3866	0	0	31772.5	0.146773	0.000283865
286	67.5259	0	0	831.975	0.135052	0.00028409
287	91.701	0	0	239470	0.183402	0.000284249
288	68.9453	0	0	474.485	0.137891	0.000284403
289	71.3502	0	0	946.396	0.1427	0.000284485
290	94.205	0	0	179673	0.18841	0.000284561
291	82.6365	0	0	25951	0.165273	0.000284571
292	80.7454	0	0	5938.9	0.161491	0.000284589
293	81.4768	0	0	18537.9	0.162954	0.000284568
294	124.335	0	0	617421	0.248671	0.000284606
295	89.1249	0	0	49790.6	0.17825	0.000284711
296	82.8687	0	0	1476.26	0.165737	0.000285097
297	93.9475	0	0	20085.1	0.187895	0.000286022
298	95.4132	0	0	9943.36	0.190826	0.00028819
299	98.9933	0	0	15799.9	0.197987	0.000292725
300	109.143	0	0	40293.2	0.218286	0.000301422
301	99.4374	0	0	10480	0.198875	0.000315702
302	106.636	0	0	15295.7	0.213272	0.000334937
303	109.968	0	0	35330	0.219935	0.000355461
304	113.91	0	0	21904.3	0.227821	0.00037371
305	127.083	0	0	44487.8	0.254166	0.000389237
306	177.459	0	0	515681	0.354918	0.000404171
307	371.383	0	0	2.67032e+07	0.742766	0.000420585
308	135.508	0	0	18957.6	0.271016	0.000439226
309	161.402	0	0	101921	0.322804	0.000459157
310	207.824	0	0	747642	0.415648	0.000479356
311	173.988	0	0	111612	0.347976	0.000499458
312	174.736	0	0	65308.1	0.349472	0.000518004
313	199.611	0	0	344816	0.399223	0.000531335
314	271.704	0	0	1.08659e+06	0.543409	0.000538707
315	204.251	0	0	107775	0.408502	0.000543709
316	566.359	0	0	9.03256e+07	1.13272	0.000549521
317	454.873	0	0	2.76193e+07	0.909746	0.000557303
318	272.005	0	0	701658	0.544009	0.000566774
319	249.014	0	0	167110	0.498028	0.000576051
320	272.397	0	0	655634	0.544794	0.000583332
321	421.515	0	0	6.5861e+06	0.84303	0.000588574
322	306.18	0	0	348599	0.612359	0.000593224
323	340.64	0	0	3.05924e+06	0.68128	0.000598268
324	320.182	0	0	1.06753e+06	0.640363	0.000604013
325	340.046	0	0	601054	0.680092	0.000610276
326	318.581	0	0	243607	0.637161	0.000616565
327	384.333	0	0	2.40018e+06	0.768665	0.000622301
328	352.558	0	0	506230	0.705117	0.000627433
329	411.599	0	0	1.34847e+06	0.823198	0.000632387
330	377.884	0	0	458455	0.755767	0.00063749
331	447.339	0	0	1.17747e+06	0.894678	0.000642767
332	475.804	0	0	1.44857e+06	0.951609	0.000648015
333	428.052	0	0	558637	0.856105	0.000653141
334	428.69	0	0	463468	0.857381	0.000658045
335	552.423	0	0	4.87019e+06	1.10485	0.000662827
336	466.979	0	0	777619	0.933959	0.000667495
337	737.138	0	0	9.70587e+06	1.47428	0.000672244
338	618.831	0	0	7.70298e+06	1.23766	0.000676993
339	541.751	0	0	1.55035e+06	1.0835	0.000681802
340	642.766	0	0	1.95816e+07	1.28553	0.000686479
341	609.777	0	0	2.30424e+06	1.21955	0.000691194
342	2932.27	0	0	3.54159e+09	5.86455	0.000695845
343	693.294	0	0	9.71261e+06	1.38659	0.000700561
344	578.202	0	0	687972	1.1564	0.000705103
345	1301.59	0	0	1.03462e+08	2.60318	0.000709504
346	752.586	0	0	5.88259e+06	1.50517	0.000713665
347	620.592	0	0	1.45646e+06	1.24118	0.000717709
348	729.358	0	0	2.20612e+06	1.45872	0.000721631
349	895.334	0	0	7.55283e+06	1.79067	0.000725393
350	853.869	0	0	6.14119e+06	1.70774	0.000729073
351	1056.49	0	0	3.25933e+07	2.11298	0.000732524
352	1054.41	0	0	3.77982e+07	2.10883	0.000735901
353	839.77	0	0	2.63536e+06	1.67954	0.000738988
354	832.069	0	0	3.2238e+06	1.66414	0.000742143
355	2193.75	0	0	8.91676e+08	4.3875	0.00074498
356	945.982	0	0	7.70411e+06	1.89196	0.000747678
357	979.352	0	0	8.15315e+06	1.9587	0.000749821
358	962.411	0	0	4.79842e+06	1.92482	0.000752158
359	935.823	0	0	2.45567e+06	1.87165	0.000754903
360	1100.24	0	0	1.49168e+07	2.20047	0.000758859
361	8142.15	0	0	1.58207e+10	16.2843	0.000763054
362	984.854	0	0	4.28836e+06	1.96971	0.000765567
363	1839.99	0	0	2.7581e+08	3.67998	0.000763195
364	1425.77	0	0	5.44145e+07	2.85153	0.00075573
365	948.974	0	0	1.61733e+06	1.89795	0.000746771
366	1073.18	0	0	4.82493e+06	2.14637	-0.00133907
367	2491.68	0	0	1.05855e+09	4.98336	0.00343727
368	1619.8	0	0	6.5287e+07	3.23961	-0.0431968
369	1317.87	0	0	1.32361e+07	2.63575	-0.00131188
370	1127.05	0	0	2.45311e+06	2.2541	0.00447775
371	1264.17	0	0	6.93599e+06	2.52835	0.00594072
372	3650.82	0	0	1.67134e+09	7.30165	0.00724924
373	1332.26	0	0	6.54514e+06	2.66451	0.00757498
374	2127.73	0	0	3.54069e+08	4.25546	0.00738921
375	1465.27	0	0	1.51646e+07	2.93053	0.00140166
376	1484.24	0	0	2.61648e+07	2.96849	-0.0010598
377	1628.82	0	0	2.98312e+07	3.25763	-0.0154194
378	1352.76	0	0	4.29714e+06	2.70552	0.00251027
379	1669.21	0	0	5.01856e+07	3.33842	0.0133772
380	1769.45	0	0	3.56881e+07	3.5389	0.00514253
381	2944.75	0	0	9.99764e+08	5.8895	0.00538161
382	1843.12	0	0	5.19618e+07	3.68623	0.0041535
383	3350.94	0	0	2.23502e+09	6.70189	0.00945079
384	3761.88	0	0	1.83401e+09	7.52375	0.00405612
385	1728.96	0	0	4.31973e+07	3.45793	0.0077185
386	2355.2	0	0	1.57644e+08	4.71039	-0.212804
387	1594.41	0	0	6.88315e+06	3.18882	0.000580424
388	1776.68	0	0	2.14246e+07	3.55336	0.0149686
389	2088.61	0	0	1.31571e+08	4.17722	0.00506589
390	2260.78	0	0	2.7686e+08	4.52156	0.010519
391	7742.11	0	0	1.05091e+10	15.4842	0.00842586
392	1654.52	0	0	1.27893e+07	3.30905	-0.0241125
393	1963.75	0	0	7.8068e+07	3.9275	0.00452974
394	8923.67	0	0	1.94929e+10	17.8473	0.0113317
395	1633.79	0	0	9.04756e+06	3.26757	0.0271458
396	3062.07	0	0	6.76202e+08	6.12415	-0.00157627
397	1754.04	0	0	1.32073e+07	3.50809	-0.00377408
398	2028.07	0	0	2.37256e+07	4.05614	0.0213926
399	1753.7	0	0	3.7811e+07	3.50739	0.00445428
400	2070.77	0	0	9.0104e+07	4.14154	-0.0163683
401	2314.02	0	0	1.0936e+08	4.62803	0.0229845
402	1635.13	0	0	1.7688e+07	3.27026	0.00893776
403	1740.1	0	0	1.88016e+07	3.4802	-0.000467649
404	2091.74	0	0	8.67567e+07	4.18349	0.0103608
405	1774.66	0	0	2.49617e+07	3.54932	0.00389334
406	1587.08	0	0	1.21247e+07	3.17416	0.00924889
407	2043.85	0	0	1.02194e+08	4.0877	0.0115092
408	2302.16	0	0	1.2492e+08	4.60433	0.00913789
409	2650.06	0	0	7.2595e+08	5.30012	0.0105528
410	2330.9	0	0	2.38067e+08	4.66179	-0.0193862
411	1689.88	0	0	1.02132e+07	3.37976	0.0200847
412	2207.06	0	0	1.06538e+08	4.41412	0.00740668
413	2261.58	0	0	9.54996e+07	4.52315	0.0179056
414	1819.45	0	0	1.07193e+07	3.63891	0.0160122
415	1917.37	0	0	1.66198e+07	3.83474	0.0560342
416	3594.44	0	0	5.24508e+08	7.18888	0.0141884
417	2424.28	0	0	6.89483e+07	4.84857	0.00088923
418	2110.58	0	0	5.66664e+07	4.22116	-0.000821666
419	2462.06	0	0	1.63669e+08	4.92413	0.00576822
420	4003.38	0	0	2.14422e+09	8.00676	-0.469362
421	1581.14	0	0	7.02631e+06	3.16228	0.05102
422	2975.28	0	0	8.05739e+08	5.95056	0.298898
423	3561.66	0	0	1.8998e+09	7.12332	-0.025414
424	28993.8	0	0	4.57388e+11	57.9877	0.00377827
425	2239.6	0	0	5.73113e+07	4.4792	-0.00372691
426	2200.96	0	0	1.55565e+08	4.40192	0.00479021
427	2402.37	0	0	1.22918e+08	4.80474	-0.0218217
428	2290.55	0	0	1.73133e+08	4.58109	-0.0103897
429	2214.26	0	0	7.78015e+07	4.42852	0.00147249
430	2037.71	0	0	3.86996e+07	4.07542	-0.0192052
431	1838.48	0	0	1.69171e+07	3.67695	0.0132167
432	3288.24	0	0	5.26799e+08	6.57648	-0.00386617
433	2656.2	0	0	1.63758e+08	5.31239	0.00797836
434	4872.14	0	0	5.37318e+09	9.74428	-0.00565059
435	2071.99	0	0	5.83632e+07	4.14398	0.00730967
436	2115.61	0	0	4.76834e+07	4.23123	0.00910084
437	3117.05	0	0	2.5463e+08	6.2341	0.0246188
438	2140.45	0	0	3.72349e+07	4.28089	0.0166884
439	1815.72	0	0	1.24551e+07	3.63144	-0.0194073
440	2662.44	0	0	2.47149e+08	5.32489	-0.000784269
441	1776.69	0	0	1.02706e+07	3.55338	0.00919121
442	8565.55	0	0	2.78673e+10	17.1311	-0.0041569
443	2041.38	0	0	2.74851e+07	4.08276	-0.0032893
444	1754.95	0	0	1.106e+07	3.5099	0.00758825
445	1968.42	0	0	2.02929e+07	3.93684	0.0101159
446	2934.1	0	0	1.81307e+08	5.86819	0.00961872
447	2284.87	0	0	5.35077e+07	4.56975	0.0110128
448	2017.54	0	0	3.51842e+07	4.03507	0.0115908
449	3620.18	0	0	1.09888e+09	7.24037	-0.00564547
450	1987.7	0	0	1.24849e+08	3.97539	0.0054361
451	2008.19	0	0	2.89968e+07	4.01638	0.0071987
452	6946.43	0	0	1.19358e+10	13.8929	0.00972084
453	3202.46	0	0	3.05991e+08	6.40492	0.0342126
454	2293.74	0	0	8.86357e+07	4.58748	-0.0129132
455	1761.46	0	0	1.29636e+07	3.52292	0.0139511
456	2499.04	0	0	1.10613e+08	4.99808	-0.0839633
457	1872.1	0	0	3.09753e+07	3.7442	0.00144153
458	1973.1	0	0	3.70291e+07	3.9462	0.0311076
459	1876.61	0	0	1.75144e+07	3.75321	0.0118346
460	2131.16	0	0	3.40374e+07	4.26232	0.0090596
461	1846.64	0	0	1.87046e+07	3.69327	0.0169086
462	3602.54	0	0	1.2671e+09	7.20509	-0.0208497
463	2021.39	0	0	2.48339e+07	4.04278	0.014941
464	3374.54	0	0	1.44629e+09	6.74908	0.00702284
465	2461.45	0	0	9.52953e+07	4.9229	0.0112631
466	2067.71	0	0	3.83504e+07	4.13541	0.0165574
467	2154.37	0	0	5.86063e+07	4.30874	-0.00182848
468	1784.1	0	0	1.37567e+07	3.56821	0.00754224
469	1775.43	0	0	9.9947e+06	3.55086	0.0215852
470	2180	0	0	6.77689e+07	4.36	0.0127161
471	2469.69	0	0	2.22117e+08	4.93937	0.00500359
472	2401.9	0	0	1.47136e+08	4.80379	0.00962193
473	3287.7	0	0	7.08392e+08	6.5754	0.00701844
474	1993.16	0	0	4.38684e+07	3.98633	0.00947879
475	1752.63	0	0	9.07954e+06	3.50526	0.0106371
476	2921.89	0	0	6.82918e+08	5.84377	0.244385
477	2325.4	0	0	6.63252e+07	4.6508	0.0016501
478	2099.96	0	0	5.07929e+07	4.19992	-0.00298133
479	2833.99	0	0	9.79303e+08	5.66799	-0.00598933
480	1548.13	0	0	3.4648e+06	3.09627	0.00624909
481	2572.64	0	0	2.34567e+08	5.14527	0.00264252
482	1827.57	0	0	5.22277e+07	3.65514	-0.0118939
483	2150.25	0	0	1.83175e+08	4.3005	0.00445237
484	1985.04	0	0	3.07297e+07	3.97007	-0.0275702
485	4037.05	0	0	1.81792e+09	8.07409	0.0107429
486	2225.49	0	0	4.16562e+07	4.45099	0.0110594
487	2099.81	0	0	2.83152e+07	4.19963	-0.00887594
488	2785.75	0	0	1.35948e+08	5.57149	0.0111235
489	2232.88	0	0	4.14742e+07	4.46577	0.00102025
490	2052.47	0	0	2.53297e+07	4.10493	0.0111322
491	1911.78	0	0	1.36749e+07	3.82356	0.0584946
492	2075.15	0	0	1.5867e+07	4.15029	0.0197243
493	2058.55	0	0	7.50471e+07	4.1171	0.00822627
494	2930.77	0	0	8.41669e+08	5.86154	0.0177733
495	3331.82	0	0	4.53052e+08	6.66365	0.00591478
496	3225.3	0	0	1.58358e+09	6.4506	0.0120039
497	2573.86	0	0	2.77357e+08	5.14772	0.0084102
498	2517.85	0	0	1.20196e+08	5.03569	0.013777
499	1913.34	0	0	2.33591e+07	3.82667	0.00127273
500	2629.84	0	0	1.66137e+08	5.25967	0.0133983
501	7082.74	0	0	1.58597e+10	14.1655	-0.0282142
502	1907.72	0	0	1.30928e+07	3.81545	-0.00138901
503	2651.98	0	0	3.40301e+08	5.30396	-0.00403909
504	2214.1	0	0	3.40926e+07	4.42819	0.00607876
505	1962.95	0	0	2.31235e+07	3.9259	0.00971584
506	2034.9	0	0	2.06592e+07	4.0698	0.0267011
507	2556.03	0	0	1.40262e+08	5.11207	0.0221973
508	5188.96	0	0	1.17795e+09	10.3779	3.48228
509	3186.6	0	0	9.5332e+08	6.37319	0.00397117
510	2068.45	0	0	4.21658e+07	4.1369	0.004597
511	3345.79	0	0	1.23508e+09	6.69159	-0.00554593
512	2970.43	0	0	7.1411e+08	5.94086	-0.0337418
513	4224.49	0	0	2.79336e+09	8.44898	-3.17269e-05
514	2506.21	0	0	4.6107e+08	5.01242	0.00780842
515	4864.31	0	0	1.83992e+09	9.72862	0.0136366
516	3040.84	0	0	9.48305e+08	6.08167	0.00694771
517	2476.24	0	0	8.86369e+07	4.95247	-0.21867
518	1817.59	0	0	1.64544e+07	3.63518	-0.0205652
519	2583.34	0	0	1.32771e+08	5.16668	0.00132133
520	1981.59	0	0	1.20896e+07	3.96319	0.0794077
521	3151.25	0	0	4.91849e+08	6.3025	-0.00868956
522	1796.29	0	0	9.20791e+06	3.59258	-0.0112569
523	2063.09	0	0	2.80824e+07	4.12618	-0.00513478
524	2091.48	0	0	2.61782e+07	4.18296	0.00475166
525	1892.14	0	0	2.10358e+07	3.78427	0.016302
526	3262.57	0	0	4.695e+08	6.52514	0.0106675
527	3817.75	0	0	1.21094e+09	7.63551	0.0228246
528	4722.68	0	0	4.9449e+09	9.44536	0.0230069
529	2613.6	0	0	2.74166e+08	5.2272	0.0109311
530	2072.88	0	0	2.25944e+07	4.14576	0.00603707
531	9261.47	0	0	3.01966e+10	18.5229	0.00395862
532	3536.58	0	0	1.65096e+09	7.07317	0.196012
533	2334.5	0	0	1.29821e+08	4.66901	0.00782122
534	1993.11	0	0	1.45463e+07	3.98621	0.0218795
535	2938.06	0	0	4.83972e+08	5.87613	0.052252
536	2147.45	0	0	5.41255e+07	4.29489	0.00267991
537	2079.73	0	0	1.03008e+08	4.15947	-0.0118076
538	2599.54	0	0	2.26176e+08	5.19907	0.0075777
539	4949.24	0	0	5.20265e+09	9.89848	0.0260535
540	2084.49	0	0	1.00541e+08	4.16898	-0.0561711
541	5444.42	0	0	8.38739e+09	10.8888	0.0133446
542	1910.5	0	0	1.28929e+07	3.82101	-0.00442763
543	4547.92	0	0	2.51786e+09	9.09584	0.00202012
544	1888.6	0	0	6.16831e+07	3.77719	0.00692028
545	1905.49	0	0	1.64784e+07	3.81098	0.00496508
546	3168.77	0	0	4.26458e+08	6.33755	0.0148552
547	2005.82	0	0	2.27828e+07	4.01163	0.00875686
548	3072.19	0	0	3.42696e+08	6.14437	-0.196682
549	2295.15	0	0	4.25283e+07	4.5903	0.0362718
550	4048.83	0	0	5.82361e+08	8.09765	-0.00133271
551	3620.5	0	0	1.65711e+09	7.241	-0.028686
552	2258.58	0	0	7.7797e+07	4.51715	-0.000136585
553	2228.32	0	0	2.93029e+07	4.45664	-0.0338475
554	2749.74	0	0	3.12068e+08	5.49948	0.0185073
555	5723.85	0	0	8.17609e+09	11.4477	0.00484537
556	2756.68	0	0	2.0322e+08	5.51337	0.0044112
557	2167.76	0	0	5.8334e+07	4.33551	-0.00250753
558	2180.86	0	0	3.46247e+07	4.36172	0.0269932
559	1797.23	0	0	1.43645e+07	3.59445	0.0407217
560	3194.62	0	0	5.66677e+08	6.38924	-0.00415861
561	2667.47	0	0	1.15386e+08	5.33494	0.0118693
562	3401.26	0	0	8.99359e+08	6.80251	-0.0296997
563	2927.19	0	0	5.5777e+08	5.85438	0.0151978
564	2290.99	0	0	4.16988e+07	4.58199	0.00428542
565	2278.05	0	0	1.70626e+08	4.55609	-0.0599183
566	1818.1	0	0	1.57945e+07	3.63621	0.00803838
567	2364.49	0	0	9.2878e+07	4.72898	0.0261243
568	2108.71	0	0	3.193e+07	4.21743	0.00661616
569	1944.27	0	0	3.46011e+07	3.88854	-0.00398287
570	2336.31	0	0	5.89161e+07	4.67263	-0.014264
571	1795.05	0	0	1.89776e+07	3.5901	0.029755
572	3096.84	0	0	3.28046e+08	6.19368	-0.101273
573	2182.97	0	0	3.40433e+07	4.36594	0.0410523
574	1792.91	0	0	1.54192e+07	3.58582	0.00295957
575	2018.26	0	0	1.57663e+07	4.03652	0.0128582
576	2095.99	0	0	3.77387e+07	4.19198	0.0083034
577	6989.89	0	0	1.24371e+10	13.9798	0.0565577
578	2059.3	0	0	1.74952e+07	4.1186	0.00241824
579	6855.3	0	0	9.14408e+09	13.7106	0.0116835
580	1819.23	0	0	9.60211e+06	3.63847	0.0165365
581	3419.41	0	0	1.49235e+09	6.83883	0.0152506
582	3224.78	0	0	6.55217e+08	6.44956	-0.00508834
583	1922.31	0	0	1.94836e+07	3.84462	-0.00412979
584	1740.76	0	0	8.73677e+06	3.48152	-0.00306588
585	3243.71	0	0	7.4712e+08	6.48741	-0.000124924
586	2014.76	0	0	1.97747e+07	4.02951	0.0127059
587	2168.2	0	0	5.45236e+07	4.33641	0.00197717
588	1805.02	0	0	1.26449e+07	3.61004	0.0348498
589	2310.01	0	0	4.30208e+07	4.62002	0.00573266
590	2679.68	0	0	3.89893e+08	5.35935	0.00821926
591	3516.71	0	0	7.87004e+08	7.03342	-0.00438894
592	1686.24	0	0	9.06434e+06	3.37247	-4.08743e-05
593	2654.68	0	0	1.27558e+08	5.30935	0.0231244
594	1760.36	0	0	6.98543e+06	3.52072	0.0114271
595	2203.77	0	0	6.60909e+07	4.40755	2.52999e-05
596	1891.64	0	0	2.82193e+07	3.78328	-0.00403559
597	3246.31	0	0	5.59143e+08	6.49261	-0.000467253
598	3027.67	0	0	2.31277e+08	6.05534	0.231403
599	2049.23	0	0	5.68257e+07	4.09847	0.0133767
600	1993.64	0	0	1.69321e+07	3.98728	0.00722474
601	1860.43	0	0	1.13395e+07	3.72087	0.0109372
1	6.54012e-18	0	0	3.54977e-34	1.30802e-20	-7.0781e-21
2	0.220882	0	0	0.301163	0.000441763	0.000204619
3	0.469994	0	0	0.473943	0.000939988	0.000116733
4	0.714018	0	0	0.949213	0.00142804	0.000185812
5	0.961029	0	0	1.17064	0.00192206	0.000192615
6	1.20885	0	0	1.37816	0.00241771	0.000253003
7	1.46503	0	0	1.30583	0.00293007	0.000225614
8	1.7193	0	0	1.24791	0.0034386	0.000210912
9	1.97486	0	0	1.27861	0.00394973	0.000211648
10	2.22872	0	0	1.33398	0.00445744	0.000232775
11	2.48495	0	0	1.3871	0.0049699	0.000247433
12	2.74204	0	0	1.36775	0.00548407	0.000242936
13	2.99969	0	0	1.36093	0.00599938	0.000237508
14	3.25738	0	0	1.36924	0.00651475	0.000239786
15	3.5153	0	0	1.3982	0.00703061	0.000248732
16	3.77429	0	0	1.41266	0.00754857	0.000253762
17	4.03367	0	0	1.40832	0.00806734	0.000250954
18	4.29361	0	0	1.406	0.00858723	0.000248273
19	4.5539	0	0	1.41106	0.0091078	0.000248683
20	4.81466	0	0	1.4235	0.00962931	0.000252678
21	5.07606	0	0	1.43012	0.0101521	0.000253914
22	5.33793	0	0	1.42898	0.0106759	0.000252687
23	5.59989	0	0	1.42819	0.0111998	0.000250942
24	5.86242	0	0	1.43193	0.0117248	0.000251588
25	6.12511	0	0	1.438	0.0122502	0.000253242
26	6.38825	0	0	1.44111	0.0127765	0.000254133
27	6.65162	0	0	1.44279	0.0133032	0.000253396
28	6.91505	0	0	1.44434	0.0138301	0.000252958
29	7.17896	0	0	1.44766	0.0143579	0.000253269
30	7.44287	0	0	1.45267	0.0148857	0.000254425
31	7.70695	0	0	1.45575	0.0154139	0.000254742
32	7.97129	0	0	1.45738	0.0159426	0.000254659
33	8.23518	0	0	1.45951	0.0164704	0.000254353
34	8.49974	0	0	1.46258	0.0169995	0.000254792
35	8.76421	0	0	1.46483	0.0175284	0.000255255
36	9.02859	0	0	1.46688	0.0180572	0.000255612
37	9.29315	0	0	1.46892	0.0185863	0.000255463
38	9.55746	0	0	1.47009	0.0191149	0.000255518
39	9.82212	0	0	1.4722	0.0196442	0.000255679
40	10.0866	0	0	1.47486	0.0201733	0.0002561
41	10.3511	0	0	1.47621	0.0207021	0.000256207
42	10.6157	0	0	1.4774	0.0212314	0.000256312
43	10.8802	0	0	1.47917	0.0217604	0.000256296
44	11.1452	0	0	1.48091	0.0222904	0.000256572
45	11.4097	0	0	1.48228	0.0228194	0.000256742
46	11.6743	0	0	1.48429	0.0233486	0.000256969
47	11.9389	0	0	1.48579	0.0238777	0.00025698
48	12.2033	0	0	1.48652	0.0244067	0.000257152
49	12.4681	0	0	1.4881	0.0249362	0.000257267
50	12.7322	0	0	1.48967	0.0254645	0.000257524
51	12.9967	0	0	1.49056	0.0259934	0.000257609
52	13.2611	0	0	1.49198	0.0265222	0.000257777
53	13.5255	0	0	1.4934	0.027051	0.000257837
54	13.7904	0	0	1.49424	0.0275809	0.000258043
55	14.0551	0	0	1.49527	0.0281103	0.000258122
56	14.3201	0	0	1.49685	0.0286401	0.000258271
57	14.5854	0	0	1.49783	0.0291708	0.000258265
58	14.8507	0	0	1.49884	0.0297013	0.000258359
59	15.1157	0	0	1.50073	0.0302314	0.000258334
60	15.3808	0	0	1.50132	0.0307615	0.000258396
61	15.645	0	0	1.50229	0.03129	0.000258316
62	15.9063	0	0	1.50421	0.0318126	0.000258323
63	16.1652	0	0	1.50238	0.0323304	0.000258226
64	16.421	0	0	1.50017	0.032842	0.000258246
65	16.677	0	0	1.49971	0.0333539	0.000258168
66	16.9308	0	0	1.50056	0.0338616	0.000258199
67	17.1839	0	0	1.49835	0.0343678	0.000258142
68	17.4362	0	0	1.49709	0.0348723	0.000258212
69	17.6887	0	0	1.49766	0.0353773	0.000258205
70	17.9443	0	0	1.49856	0.0358886	0.000258321
71	18.198	0	0	1.49744	0.036396	0.000258354
72	18.4527	0	0	1.4971	0.0369054	0.000258506
73	18.7086	0	0	1.49786	0.0374171	0.000258583
74	18.9629	0	0	1.49673	0.0379258	0.00025878
75	19.2192	0	0	1.4974	0.0384383	0.000258897
76	19.4754	0	0	1.49871	0.0389507	0.000259126
77	19.731	0	0	1.49659	0.039462	0.000259271
78	19.9886	0	0	1.49702	0.0399771	0.00025952
79	20.2457	0	0	1.50024	0.0404914	0.000259675
80	20.5046	0	0	1.50073	0.0410091	0.00025992
81	20.7629	0	0	1.50163	0.0415258	0.000260057
82	21.022	0	0	1.5011	0.0420439	0.000260276

## Sheet: FluidMetrics (2)
Frame	Reynolds_Number	Drag_Force_X	Drag_Force_Y	Energy_Dissipation	Avg_Velocity	Avg_Vorticity
1	6.54012e-18	0.481611	-8.16106e-36	3.54977e-34	1.30802e-20	-7.0781e-21
2	0.220882	0.466356	0.00259135	0.301163	0.000441763	0.000204619
3	0.469994	0.449707	0.0164426	0.473943	0.000939988	0.000116733
4	0.714018	0.43515	0.05224	0.949213	0.00142804	0.000185812
1	6.54012e-18	0.419198	0.0604612	3.54977e-34	1.30802e-20	-7.0781e-21
1	6.54012e-18	0.403595	0.0775184	3.54977e-34	1.30802e-20	-7.0781e-21
2	0.220882	0.387992	0.0945755	0.301163	0.000441763	0.000204619
3	0.469994	0.372389	0.111633	0.473943	0.000939988	0.000116733
4	0.714018	0.356786	0.12869	0.949213	0.00142804	0.000185812
5	0.961029	0.341182	0.145747	1.17064	0.00192206	0.000192615
6	1.20885	0.325579	0.162804	1.37816	0.00241771	0.000253003
7	1.46503	0.309976	0.179861	1.30583	0.00293007	0.000225614
8	1.7193	0.294373	0.196918	1.24791	0.0034386	0.000210912
9	1.97486	0.27877	0.213975	1.27861	0.00394973	0.000211648
10	2.22872	0.263167	0.231032	1.33398	0.00445744	0.000232775
11	2.48495	0	0	1.3871	0.0049699	0.000247433
12	2.74204	0	0	1.36775	0.00548407	0.000242936
13	2.99969	0	0	1.36093	0.00599938	0.000237508
14	3.25738	0	0	1.36924	0.00651475	0.000239786
15	3.5153	0	0	1.3982	0.00703061	0.000248732
16	3.77429	0	0	1.41266	0.00754857	0.000253762
17	4.03367	0	0	1.40832	0.00806734	0.000250954
18	4.29361	0	0	1.406	0.00858723	0.000248273
19	4.5539	0	0	1.41106	0.0091078	0.000248683
20	4.81466	0	0	1.4235	0.00962931	0.000252678
21	5.07606	0	0	1.43012	0.0101521	0.000253914
22	5.33793	0	0	1.42898	0.0106759	0.000252687
23	5.59989	0	0	1.42819	0.0111998	0.000250942
24	5.86242	0	0	1.43193	0.0117248	0.000251588
25	6.12511	0	0	1.438	0.0122502	0.000253242
26	6.38825	0	0	1.44111	0.0127765	0.000254133
27	6.65162	0	0	1.44279	0.0133032	0.000253396
28	6.91505	0	0	1.44434	0.0138301	0.000252958
29	7.17896	0	0	1.44766	0.0143579	0.000253269
30	7.44287	0	0	1.45267	0.0148857	0.000254425
31	7.70695	0	0	1.45575	0.0154139	0.000254742
32	7.97129	0	0	1.45738	0.0159426	0.000254659
33	8.23518	0	0	1.45951	0.0164704	0.000254353
34	8.49974	0	0	1.46258	0.0169995	0.000254792
35	8.76421	0	0	1.46483	0.0175284	0.000255255
36	9.02859	0	0	1.46688	0.0180572	0.000255612
37	9.29315	0	0	1.46892	0.0185863	0.000255463
38	9.55746	0	0	1.47009	0.0191149	0.000255518
39	9.82212	0	0	1.4722	0.0196442	0.000255679
40	10.0866	0	0	1.47486	0.0201733	0.0002561
41	10.3511	0	0	1.47621	0.0207021	0.000256207
42	10.6157	0	0	1.4774	0.0212314	0.000256312
43	10.8802	0	0	1.47917	0.0217604	0.000256296
44	11.1452	0	0	1.48091	0.0222904	0.000256572
45	11.4097	0	0	1.48228	0.0228194	0.000256742
46	11.6743	0	0	1.48429	0.0233486	0.000256969
47	11.9389	0	0	1.48579	0.0238777	0.00025698
48	12.2033	0	0	1.48652	0.0244067	0.000257152
49	12.4681	0	0	1.4881	0.0249362	0.000257267
50	12.7322	0	0	1.48967	0.0254645	0.000257524
51	12.9967	0	0	1.49056	0.0259934	0.000257609
52	13.2611	0	0	1.49198	0.0265222	0.000257777
53	13.5255	0	0	1.4934	0.027051	0.000257837
54	13.7904	0	0	1.49424	0.0275809	0.000258043
55	14.0551	0	0	1.49527	0.0281103	0.000258122
56	14.3201	0	0	1.49685	0.0286401	0.000258271
57	14.5854	0	0	1.49783	0.0291708	0.000258265
58	14.8507	0	0	1.49884	0.0297013	0.000258359
59	15.1157	0	0	1.50073	0.0302314	0.000258334
60	15.3808	0	0	1.50132	0.0307615	0.000258396
61	15.645	0	0	1.50229	0.03129	0.000258316
62	15.9063	0	0	1.50421	0.0318126	0.000258323
63	16.1652	0	0	1.50238	0.0323304	0.000258226
64	16.421	0	0	1.50017	0.032842	0.000258246
65	16.677	0	0	1.49971	0.0333539	0.000258168
66	16.9308	0	0	1.50056	0.0338616	0.000258199
67	17.1839	0	0	1.49835	0.0343678	0.000258142
68	17.4362	0	0	1.49709	0.0348723	0.000258212
69	17.6887	0	0	1.49766	0.0353773	0.000258205
70	17.9443	0	0	1.49856	0.0358886	0.000258321
71	18.198	0	0	1.49744	0.036396	0.000258354
72	18.4527	0	0	1.4971	0.0369054	0.000258506
73	18.7086	0	0	1.49786	0.0374171	0.000258583
74	18.9629	0	0	1.49673	0.0379258	0.00025878
75	19.2192	0	0	1.4974	0.0384383	0.000258897
76	19.4754	0	0	1.49871	0.0389507	0.000259126
77	19.731	0	0	1.49659	0.039462	0.000259271
78	19.9886	0	0	1.49702	0.0399771	0.00025952
79	20.2457	0	0	1.50024	0.0404914	0.000259675
80	20.5046	0	0	1.50073	0.0410091	0.00025992
81	20.7629	0	0	1.50163	0.0415258	0.000260057
82	21.022	0	0	1.5011	0.0420439	0.000260276
83	21.2834	0	0	1.50244	0.0425668	0.000260389
84	21.5433	0	0	1.50602	0.0430866	0.000260586
85	21.8045	0	0	1.50829	0.0436091	0.000260682
86	22.0655	0	0	1.50926	0.044131	0.000260866
87	22.3278	0	0	1.50933	0.0446556	0.000260952
88	22.5919	0	0	1.51144	0.0451838	0.000261126
89	22.8554	0	0	1.51476	0.0457109	0.000261204
90	23.1202	0	0	1.51784	0.0462404	0.000261371
91	23.3839	0	0	1.51935	0.0467678	0.000261441
92	23.6491	0	0	1.52005	0.0472982	0.000261602
93	23.9154	0	0	1.52096	0.0478309	0.000261669
94	24.181	0	0	1.52475	0.0483621	0.000261825
95	24.4466	0	0	1.52761	0.0488932	0.000261887
96	24.7106	0	0	1.52776	0.0494213	0.000262038
97	24.9758	0	0	1.52829	0.0499516	0.000262094
98	25.2418	0	0	1.52895	0.0504836	0.000262241
99	25.5074	0	0	1.53175	0.0510148	0.000262297
100	25.7724	0	0	1.53478	0.0515448	0.000262447
101	26.0356	0	0	1.53525	0.0520712	0.000262507
102	26.3004	0	0	1.53517	0.0526007	0.000262662
103	26.5658	0	0	1.53558	0.0531315	0.000262726
104	26.8309	0	0	1.5386	0.0536619	0.000262883
105	27.0953	0	0	1.54163	0.0541907	0.000262947
106	27.3577	0	0	1.54134	0.0547155	0.000263105
107	27.6217	0	0	1.54198	0.0552434	0.000263172
108	27.8865	0	0	1.54205	0.055773	0.000263335
109	28.1512	0	0	1.5444	0.0563023	0.000263408
110	28.4148	0	0	1.5484	0.0568295	0.000263577
111	28.6766	0	0	1.5478	0.0573531	0.000263653
112	28.9399	0	0	1.54796	0.0578798	0.000263822
113	29.2039	0	0	1.54828	0.0584077	0.000263898
114	29.4678	0	0	1.55054	0.0589356	0.000264068
115	29.7305	0	0	1.55421	0.059461	0.000264146
116	29.9915	0	0	1.55362	0.0599829	0.000264321
117	30.254	0	0	1.55432	0.060508	0.000264404
118	30.517	0	0	1.55384	0.061034	0.000264584
119	30.7799	0	0	1.556	0.0615597	0.000264669
120	31.0415	0	0	1.56051	0.0620831	0.000264847
121	31.3016	0	0	1.55922	0.0626032	0.000264928
122	31.5628	0	0	1.5598	0.0631256	0.000265101
123	31.8252	0	0	1.56003	0.0636504	0.000265179
124	32.0868	0	0	1.56162	0.0641736	0.000265352
125	32.3473	0	0	1.56604	0.0646946	0.000265431
126	32.6063	0	0	1.56537	0.0652127	0.000265605
127	32.8663	0	0	1.56581	0.0657327	0.000265684
128	33.128	0	0	1.56427	0.0662561	0.000265856
129	33.3887	0	0	1.56915	0.0667775	0.000265931
130	33.6474	0	0	1.57259	0.0672947	0.000266099
131	33.9048	0	0	1.57133	0.0678097	0.000266171
132	34.1654	0	0	1.57057	0.0683309	0.000266336
133	34.426	0	0	1.5727	0.068852	0.000266407
134	34.6839	0	0	1.57653	0.0693678	0.000266572
135	34.9408	0	0	1.57855	0.0698816	0.000266641
136	35.1968	0	0	1.57806	0.0703936	0.000266801
137	35.4553	0	0	1.57684	0.0709106	0.000266864
138	35.7129	0	0	1.58101	0.0714257	0.000267016
139	35.9629	0	0	1.58941	0.0719259	0.000267069
140	36.2022	0	0	1.5934	0.0724044	0.00026721
141	36.4316	0	0	1.58156	0.0728632	0.000267253
142	36.656	0	0	1.57563	0.0733121	0.000267384
143	36.8722	0	0	1.59002	0.0737444	0.000267422
144	37.0704	0	0	1.59646	0.0741408	0.00026756
145	37.2473	0	0	1.58517	0.0744945	0.000267629
146	37.4124	0	0	1.57905	0.0748249	0.000267838
147	37.5816	0	0	1.58022	0.0751632	0.000268029
148	37.7451	0	0	1.57789	0.0754901	0.000268413
149	37.8955	0	0	1.57411	0.0757909	0.000268816
150	38.0417	0	0	1.57461	0.0760834	0.000269413
151	38.1906	0	0	1.57402	0.0763811	0.000269992
152	38.3358	0	0	1.57274	0.0766716	0.000270689
153	38.4781	0	0	1.56894	0.0769561	0.000271276
154	38.6164	0	0	1.57153	0.0772328	0.000271898
155	38.7589	0	0	1.57395	0.0775178	0.000272349
156	38.8951	0	0	1.57009	0.0777901	0.000272805
157	39.0342	0	0	1.5646	0.0780685	0.00027309
158	39.1778	0	0	1.56511	0.0783557	0.000273393
159	39.322	0	0	1.5661	0.0786441	0.000273547
160	39.4634	0	0	1.56648	0.0789269	0.000273743
161	39.608	0	0	1.55869	0.079216	0.000273813
162	39.7529	0	0	1.5588	0.0795058	0.000273948
163	39.9012	0	0	1.56046	0.0798024	0.00027398
164	40.0519	0	0	1.56136	0.0801039	0.000274098
165	40.2043	0	0	1.56255	0.0804086	0.000274128
166	40.3504	0	0	1.56828	0.0807009	0.000274252
167	40.4875	0	0	1.56857	0.080975	0.000274292
168	40.6205	0	0	1.56705	0.081241	0.000274422
169	40.7495	0	0	1.57047	0.0814989	0.000274465
170	40.8734	0	0	1.5789	0.0817469	0.000274593
171	41.0018	0	0	1.58001	0.0820037	0.000274633
172	41.1293	0	0	1.58151	0.0822586	0.000274759
173	41.2577	0	0	1.58612	0.0825154	0.000274796
174	41.3852	0	0	1.59344	0.0827705	0.000274917
175	41.5146	0	0	1.59942	0.0830292	0.000274946
176	41.6496	0	0	1.59931	0.0832992	0.000275056
177	41.786	0	0	1.60233	0.0835721	0.000275074
178	41.9296	0	0	1.6069	0.0838592	0.000275174
179	42.0714	0	0	1.61038	0.0841428	0.000275189
1	6.54012e-18	0	0	3.54977e-34	1.30802e-20	-7.0781e-21
2	0.220882	0	0	0.301163	0.000441763	0.000204619
3	0.469994	0	0	0.473943	0.000939988	0.000116733
4	0.714018	0	0	0.949213	0.00142804	0.000185812
5	0.961029	0	0	1.17064	0.00192206	0.000192615
6	1.20885	0	0	1.37816	0.00241771	0.000253003
7	1.46503	0	0	1.30583	0.00293007	0.000225614
8	1.7193	0	0	1.24791	0.0034386	0.000210912
9	1.97486	0	0	1.27861	0.00394973	0.000211648
10	2.22872	0	0	1.33398	0.00445744	0.000232775
11	2.48495	0	0	1.3871	0.0049699	0.000247433
12	2.74204	0	0	1.36775	0.00548407	0.000242936
13	2.99969	0	0	1.36093	0.00599938	0.000237508
14	3.25738	0	0	1.36924	0.00651475	0.000239786
15	3.5153	0	0	1.3982	0.00703061	0.000248732
16	3.77429	0	0	1.41266	0.00754857	0.000253762
17	4.03367	0	0	1.40832	0.00806734	0.000250954
18	4.29361	0	0	1.406	0.00858723	0.000248273
19	4.5539	0	0	1.41106	0.0091078	0.000248683
20	4.81466	0	0	1.4235	0.00962931	0.000252678
21	5.07606	0	0	1.43012	0.0101521	0.000253914
22	5.33793	0	0	1.42898	0.0106759	0.000252687
23	5.59989	0	0	1.42819	0.0111998	0.000250942
24	5.86242	0	0	1.43193	0.0117248	0.000251588
25	6.12511	0	0	1.438	0.0122502	0.000253242
26	6.38825	0	0	1.44111	0.0127765	0.000254133
27	6.65162	0	0	1.44279	0.0133032	0.000253396
28	6.91505	0	0	1.44434	0.0138301	0.000252958
29	7.17896	0	0	1.44766	0.0143579	0.000253269
30	7.44287	0	0	1.45267	0.0148857	0.000254425
31	7.70695	0	0	1.45575	0.0154139	0.000254742
32	7.97129	0	0	1.45738	0.0159426	0.000254659
33	8.23518	0	0	1.45951	0.0164704	0.000254353
34	8.49974	0	0	1.46258	0.0169995	0.000254792
35	8.76421	0	0	1.46483	0.0175284	0.000255255
36	9.02859	0	0	1.46688	0.0180572	0.000255612
37	9.29315	0	0	1.46892	0.0185863	0.000255463
38	9.55746	0	0	1.47009	0.0191149	0.000255518
39	9.82212	0	0	1.4722	0.0196442	0.000255679
40	10.0866	0	0	1.47486	0.0201733	0.0002561
41	10.3511	0	0	1.47621	0.0207021	0.000256207
42	10.6157	0	0	1.4774	0.0212314	0.000256312
43	10.8802	0	0	1.47917	0.0217604	0.000256296
44	11.1452	0	0	1.48091	0.0222904	0.000256572
45	11.4097	0	0	1.48228	0.0228194	0.000256742
46	11.6743	0	0	1.48429	0.0233486	0.000256969
47	11.9389	0	0	1.48579	0.0238777	0.00025698
48	12.2033	0	0	1.48652	0.0244067	0.000257152
49	12.4681	0	0	1.4881	0.0249362	0.000257267
50	12.7322	0	0	1.48967	0.0254645	0.000257524
51	12.9967	0	0	1.49056	0.0259934	0.000257609
52	13.2611	0	0	1.49198	0.0265222	0.000257777
53	13.5255	0	0	1.4934	0.027051	0.000257837
54	13.7904	0	0	1.49424	0.0275809	0.000258043
55	14.0551	0	0	1.49527	0.0281103	0.000258122
56	14.3201	0	0	1.49685	0.0286401	0.000258271
57	14.5854	0	0	1.49783	0.0291708	0.000258265
58	14.8507	0	0	1.49884	0.0297013	0.000258359
59	15.1157	0	0	1.50073	0.0302314	0.000258334
60	15.3808	0	0	1.50132	0.0307615	0.000258396
61	15.645	0	0	1.50229	0.03129	0.000258316
62	15.9063	0	0	1.50421	0.0318126	0.000258323
63	16.1652	0	0	1.50238	0.0323304	0.000258226
64	16.421	0	0	1.50017	0.032842	0.000258246
65	16.677	0	0	1.49971	0.0333539	0.000258168
66	16.9308	0	0	1.50056	0.0338616	0.000258199
67	17.1839	0	0	1.49835	0.0343678	0.000258142
68	17.4362	0	0	1.49709	0.0348723	0.000258212
69	17.6887	0	0	1.49766	0.0353773	0.000258205
70	17.9443	0	0	1.49856	0.0358886	0.000258321
71	18.198	0	0	1.49744	0.036396	0.000258354
72	18.4527	0	0	1.4971	0.0369054	0.000258506
73	18.7086	0	0	1.49786	0.0374171	0.000258583
74	18.9629	0	0	1.49673	0.0379258	0.00025878
75	19.2192	0	0	1.4974	0.0384383	0.000258897
76	19.4754	0	0	1.49871	0.0389507	0.000259126
77	19.731	0	0	1.49659	0.039462	0.000259271
78	19.9886	0	0	1.49702	0.0399771	0.00025952
79	20.2457	0	0	1.50024	0.0404914	0.000259675
80	20.5046	0	0	1.50073	0.0410091	0.00025992
81	20.7629	0	0	1.50163	0.0415258	0.000260057
82	21.022	0	0	1.5011	0.0420439	0.000260276
83	21.2834	0	0	1.50244	0.0425668	0.000260389
84	21.5433	0	0	1.50602	0.0430866	0.000260586
85	21.8045	0	0	1.50829	0.0436091	0.000260682
86	22.0655	0	0	1.50926	0.044131	0.000260866
87	22.3278	0	0	1.50933	0.0446556	0.000260952
88	22.5919	0	0	1.51144	0.0451838	0.000261126
89	22.8554	0	0	1.51476	0.0457109	0.000261204
90	23.1202	0	0	1.51784	0.0462404	0.000261371
91	23.3839	0	0	1.51935	0.0467678	0.000261441
92	23.6491	0	0	1.52005	0.0472982	0.000261602
93	23.9154	0	0	1.52096	0.0478309	0.000261669
94	24.181	0	0	1.52475	0.0483621	0.000261825
95	24.4466	0	0	1.52761	0.0488932	0.000261887
96	24.7106	0	0	1.52776	0.0494213	0.000262038
97	24.9758	0	0	1.52829	0.0499516	0.000262094
98	25.2418	0	0	1.52895	0.0504836	0.000262241
99	25.5074	0	0	1.53175	0.0510148	0.000262297
100	25.7724	0	0	1.53478	0.0515448	0.000262447
101	26.0356	0	0	1.53525	0.0520712	0.000262507
102	26.3004	0	0	1.53517	0.0526007	0.000262662
103	26.5658	0	0	1.53558	0.0531315	0.000262726
104	26.8309	0	0	1.5386	0.0536619	0.000262883
105	27.0953	0	0	1.54163	0.0541907	0.000262947
106	27.3577	0	0	1.54134	0.0547155	0.000263105
107	27.6217	0	0	1.54198	0.0552434	0.000263172
108	27.8865	0	0	1.54205	0.055773	0.000263335
109	28.1512	0	0	1.5444	0.0563023	0.000263408
110	28.4148	0	0	1.5484	0.0568295	0.000263577
111	28.6766	0	0	1.5478	0.0573531	0.000263653
112	28.9399	0	0	1.54796	0.0578798	0.000263822
113	29.2039	0	0	1.54828	0.0584077	0.000263898
114	29.4678	0	0	1.55054	0.0589356	0.000264068
115	29.7305	0	0	1.55421	0.059461	0.000264146
116	29.9915	0	0	1.55362	0.0599829	0.000264321
117	30.254	0	0	1.55432	0.060508	0.000264404
118	30.517	0	0	1.55384	0.061034	0.000264584
119	30.7799	0	0	1.556	0.0615597	0.000264669
120	31.0415	0	0	1.56051	0.0620831	0.000264847
121	31.3016	0	0	1.55922	0.0626032	0.000264928
122	31.5628	0	0	1.5598	0.0631256	0.000265101
123	31.8252	0	0	1.56003	0.0636504	0.000265179
124	32.0868	0	0	1.56162	0.0641736	0.000265352
125	32.3473	0	0	1.56604	0.0646946	0.000265431
126	32.6063	0	0	1.56537	0.0652127	0.000265605
127	32.8663	0	0	1.56581	0.0657327	0.000265684
128	33.128	0	0	1.56427	0.0662561	0.000265856
129	33.3887	0	0	1.56915	0.0667775	0.000265931
130	33.6474	0	0	1.57259	0.0672947	0.000266099
131	33.9048	0	0	1.57133	0.0678097	0.000266171
132	34.1654	0	0	1.57057	0.0683309	0.000266336
133	34.426	0	0	1.5727	0.068852	0.000266407
134	34.6839	0	0	1.57653	0.0693678	0.000266572
135	34.9408	0	0	1.57855	0.0698816	0.000266641
136	35.1968	0	0	1.57806	0.0703936	0.000266801
137	35.4553	0	0	1.57684	0.0709106	0.000266864
138	35.7129	0	0	1.58101	0.0714257	0.000267016
139	35.9629	0	0	1.58941	0.0719259	0.000267069
140	36.2022	0	0	1.5934	0.0724044	0.00026721
141	36.4316	0	0	1.58156	0.0728632	0.000267253
142	36.656	0	0	1.57563	0.0733121	0.000267384
143	36.8722	0	0	1.59002	0.0737444	0.000267422
144	37.0704	0	0	1.59646	0.0741408	0.00026756
145	37.2473	0	0	1.58517	0.0744945	0.000267629
146	37.4124	0	0	1.57905	0.0748249	0.000267838
147	37.5816	0	0	1.58022	0.0751632	0.000268029
148	37.7451	0	0	1.57789	0.0754901	0.000268413
149	37.8955	0	0	1.57411	0.0757909	0.000268816
150	38.0417	0	0	1.57461	0.0760834	0.000269413
151	38.1906	0	0	1.57402	0.0763811	0.000269992
152	38.3358	0	0	1.57274	0.0766716	0.000270689
153	38.4781	0	0	1.56894	0.0769561	0.000271276
154	38.6164	0	0	1.57153	0.0772328	0.000271898
155	38.7589	0	0	1.57395	0.0775178	0.000272349
156	38.8951	0	0	1.57009	0.0777901	0.000272805
157	39.0342	0	0	1.5646	0.0780685	0.00027309
158	39.1778	0	0	1.56511	0.0783557	0.000273393
159	39.322	0	0	1.5661	0.0786441	0.000273547
160	39.4634	0	0	1.56648	0.0789269	0.000273743
161	39.608	0	0	1.55869	0.079216	0.000273813
162	39.7529	0	0	1.5588	0.0795058	0.000273948
163	39.9012	0	0	1.56046	0.0798024	0.00027398
164	40.0519	0	0	1.56136	0.0801039	0.000274098
165	40.2043	0	0	1.56255	0.0804086	0.000274128
166	40.3504	0	0	1.56828	0.0807009	0.000274252
167	40.4875	0	0	1.56857	0.080975	0.000274292
168	40.6205	0	0	1.56705	0.081241	0.000274422
169	40.7495	0	0	1.57047	0.0814989	0.000274465
170	40.8734	0	0	1.5789	0.0817469	0.000274593
171	41.0018	0	0	1.58001	0.0820037	0.000274633
172	41.1293	0	0	1.58151	0.0822586	0.000274759
173	41.2577	0	0	1.58612	0.0825154	0.000274796
174	41.3852	0	0	1.59344	0.0827705	0.000274917
175	41.5146	0	0	1.59942	0.0830292	0.000274946
176	41.6496	0	0	1.59931	0.0832992	0.000275056
177	41.786	0	0	1.60233	0.0835721	0.000275074
178	41.9296	0	0	1.6069	0.0838592	0.000275174
179	42.0714	0	0	1.61038	0.0841428	0.000275189
180	42.2159	0	0	1.61158	0.0844318	0.000275295
181	42.365	0	0	1.61461	0.0847301	0.000275323
182	42.5159	0	0	1.61706	0.0850318	0.000275442
183	42.668	0	0	1.62482	0.0853361	0.000275483
184	42.8241	0	0	1.62287	0.0856481	0.000275608
185	42.9819	0	0	1.62675	0.0859638	0.000275649
186	43.1412	0	0	1.63002	0.0862825	0.00027577
187	43.3006	0	0	1.62685	0.0866012	0.000275807
188	43.4691	0	0	1.63581	0.0869383	0.000275927
189	43.6346	0	0	1.63786	0.0872691	0.000275966
190	43.8004	0	0	1.63988	0.0876007	0.000276089
191	43.9704	0	0	1.643	0.0879407	0.000276133
192	44.1441	0	0	1.64107	0.0882882	0.000276257
193	44.3217	0	0	1.64823	0.0886434	0.000276301
194	44.495	0	0	1.64907	0.08899	0.000276421
195	44.669	0	0	1.64743	0.089338	0.000276461
196	44.8455	0	0	1.6503	0.089691	0.000276577
197	45.0231	0	0	1.65012	0.0900462	0.000276615
198	45.2079	0	0	1.65817	0.0904158	0.000276728
199	45.3855	0	0	1.65803	0.0907711	0.000276764
200	45.5632	0	0	1.65907	0.0911263	0.000276872
201	45.7443	0	0	1.66025	0.0914886	0.000276902
202	45.9256	0	0	1.66122	0.0918511	0.000277002
203	46.1116	0	0	1.66624	0.0922233	0.000277026
204	46.2958	0	0	1.66311	0.0925916	0.00027712
205	46.4809	0	0	1.66363	0.0929617	0.000277141
206	46.6706	0	0	1.66379	0.0933412	0.000277232
207	46.8587	0	0	1.66644	0.0937174	0.000277251
208	47.0502	0	0	1.67296	0.0941003	0.000277339
209	47.2364	0	0	1.67348	0.0944728	0.000277355
210	47.4218	0	0	1.67123	0.0948436	0.00027744
211	47.6129	0	0	1.66928	0.0952258	0.000277457
212	47.7988	0	0	1.67231	0.0955975	0.000277544
213	47.987	0	0	1.67702	0.0959741	0.000277566
214	48.177	0	0	1.67703	0.096354	0.000277658
215	48.3673	0	0	1.67676	0.0967346	0.000277687
216	48.5668	0	0	1.67779	0.0971337	0.000277785
217	48.7607	0	0	1.68363	0.0975214	0.000277822
218	48.956	0	0	1.69186	0.097912	0.000277926
219	49.1494	0	0	1.69154	0.0982989	0.000277969
220	49.3456	0	0	1.69307	0.0986912	0.000278078
221	49.5431	0	0	1.69206	0.0990862	0.000278128
222	49.7401	0	0	1.69807	0.0994802	0.00027824
223	49.9365	0	0	1.70587	0.0998731	0.000278294
224	50.1304	0	0	1.70321	0.100261	0.000278408
225	50.3264	0	0	1.69802	0.100653	0.000278463
226	50.5188	0	0	1.70534	0.101038	0.000278576
227	50.7037	0	0	1.70579	0.101407	0.000278631
228	50.8881	0	0	1.71472	0.101776	0.000278742
229	51.0709	0	0	1.70901	0.102142	0.000278796
230	51.2531	0	0	1.70943	0.102506	0.000278906
231	51.4306	0	0	1.71427	0.102861	0.000278958
232	51.604	0	0	1.71668	0.103208	0.000279065
233	51.7832	0	0	1.72691	0.103566	0.000279114
234	51.9597	0	0	1.72134	0.103919	0.000279216
235	52.1239	0	0	1.72588	0.104248	0.000279261
236	52.2861	0	0	1.72807	0.104572	0.000279358
237	52.4482	0	0	1.73537	0.104896	0.000279398
238	52.6075	0	0	1.74721	0.105215	0.000279489
239	52.7628	0	0	1.74181	0.105526	0.000279524
240	52.9158	0	0	1.74333	0.105832	0.000279608
241	53.0703	0	0	1.75655	0.106141	0.000279638
242	53.22	0	0	1.76179	0.10644	0.000279717
243	53.3714	0	0	1.77272	0.106743	0.000279743
244	53.5234	0	0	1.77437	0.107047	0.000279816
245	53.6621	0	0	1.78414	0.107324	0.000279838
246	53.8046	0	0	1.80229	0.107609	0.000279908
247	53.9497	0	0	1.80989	0.107899	0.000279927
248	54.0954	0	0	1.81072	0.108191	0.000279992
249	54.238	0	0	1.81501	0.108476	0.000280009
250	54.3731	0	0	1.82063	0.108746	0.000280072
251	54.5206	0	0	1.83252	0.109041	0.000280086
252	54.6705	0	0	1.8359	0.109341	0.000280147
253	54.8221	0	0	1.83689	0.109644	0.00028016
254	54.973	0	0	1.84943	0.109946	0.000280219
255	55.1267	0	0	1.85825	0.110253	0.000280231
256	55.2807	0	0	1.87354	0.110561	0.000280288
257	55.4361	0	0	1.86572	0.110872	0.0002803
258	55.601	0	0	1.87703	0.111202	0.000280356
259	55.7717	0	0	1.88218	0.111543	0.000280367
260	55.9366	0	0	1.89086	0.111873	0.000280423
261	56.0946	0	0	1.9052	0.112189	0.000280435
262	56.2637	0	0	1.91068	0.112527	0.00028049
263	56.4375	0	0	1.92197	0.112875	0.000280505
264	56.6133	0	0	1.94457	0.113227	0.000280562
265	56.7923	0	0	1.94664	0.113585	0.00028058
266	56.9761	0	0	1.95147	0.113952	0.000280643
267	57.1638	0	0	1.9471	0.114328	0.00028067
268	57.35	0	0	2.00144	0.1147	0.000280742
269	57.5403	0	0	2.02617	0.115081	0.000280783
270	57.7323	0	0	2.07465	0.115465	0.000280874
271	57.9335	0	0	2.09791	0.115867	0.000280937
272	58.1254	0	0	2.17467	0.116251	0.000281054
273	58.33	0	0	2.34426	0.11666	0.00028115
274	58.5276	0	0	2.35674	0.117055	0.000281303
275	58.7762	0	0	3.67066	0.117552	0.00028144
276	59.0195	0	0	4.29898	0.118039	0.000281637
277	59.4619	0	0	17.7413	0.118924	0.000281821
278	62.9487	0	0	6134.39	0.125897	0.000282064
279	60.2243	0	0	19.3681	0.120449	0.000282291
280	61.2764	0	0	106.838	0.122553	0.000282569
281	61.746	0	0	109.656	0.123492	0.000282823
282	62.4209	0	0	69.154	0.124842	0.000283116
283	68.1479	0	0	10832.7	0.136296	0.000283369
284	68.5643	0	0	7251.77	0.137129	0.000283644
285	73.3866	0	0	31772.5	0.146773	0.000283865
286	67.5259	0	0	831.975	0.135052	0.00028409
287	91.701	0	0	239470	0.183402	0.000284249
288	68.9453	0	0	474.485	0.137891	0.000284403
289	71.3502	0	0	946.396	0.1427	0.000284485
290	94.205	0	0	179673	0.18841	0.000284561
291	82.6365	0	0	25951	0.165273	0.000284571
292	80.7454	0	0	5938.9	0.161491	0.000284589
293	81.4768	0	0	18537.9	0.162954	0.000284568
294	124.335	0	0	617421	0.248671	0.000284606
295	89.1249	0	0	49790.6	0.17825	0.000284711
296	82.8687	0	0	1476.26	0.165737	0.000285097
297	93.9475	0	0	20085.1	0.187895	0.000286022
298	95.4132	0	0	9943.36	0.190826	0.00028819
299	98.9933	0	0	15799.9	0.197987	0.000292725
300	109.143	0	0	40293.2	0.218286	0.000301422
301	99.4374	0	0	10480	0.198875	0.000315702
302	106.636	0	0	15295.7	0.213272	0.000334937
303	109.968	0	0	35330	0.219935	0.000355461
304	113.91	0	0	21904.3	0.227821	0.00037371
305	127.083	0	0	44487.8	0.254166	0.000389237
306	177.459	0	0	515681	0.354918	0.000404171
307	371.383	0	0	2.67032e+07	0.742766	0.000420585
308	135.508	0	0	18957.6	0.271016	0.000439226
309	161.402	0	0	101921	0.322804	0.000459157
310	207.824	0	0	747642	0.415648	0.000479356
311	173.988	0	0	111612	0.347976	0.000499458
312	174.736	0	0	65308.1	0.349472	0.000518004
313	199.611	0	0	344816	0.399223	0.000531335
314	271.704	0	0	1.08659e+06	0.543409	0.000538707
315	204.251	0	0	107775	0.408502	0.000543709
316	566.359	0	0	9.03256e+07	1.13272	0.000549521
317	454.873	0	0	2.76193e+07	0.909746	0.000557303
318	272.005	0	0	701658	0.544009	0.000566774
319	249.014	0	0	167110	0.498028	0.000576051
320	272.397	0	0	655634	0.544794	0.000583332
321	421.515	0	0	6.5861e+06	0.84303	0.000588574
322	306.18	0	0	348599	0.612359	0.000593224
323	340.64	0	0	3.05924e+06	0.68128	0.000598268
324	320.182	0	0	1.06753e+06	0.640363	0.000604013
325	340.046	0	0	601054	0.680092	0.000610276
326	318.581	0	0	243607	0.637161	0.000616565
327	384.333	0	0	2.40018e+06	0.768665	0.000622301
328	352.558	0	0	506230	0.705117	0.000627433
329	411.599	0	0	1.34847e+06	0.823198	0.000632387
330	377.884	0	0	458455	0.755767	0.00063749
331	447.339	0	0	1.17747e+06	0.894678	0.000642767
332	475.804	0	0	1.44857e+06	0.951609	0.000648015
333	428.052	0	0	558637	0.856105	0.000653141
334	428.69	0	0	463468	0.857381	0.000658045
335	552.423	0	0	4.87019e+06	1.10485	0.000662827
336	466.979	0	0	777619	0.933959	0.000667495
337	737.138	0	0	9.70587e+06	1.47428	0.000672244
338	618.831	0	0	7.70298e+06	1.23766	0.000676993
339	541.751	0	0	1.55035e+06	1.0835	0.000681802
340	642.766	0	0	1.95816e+07	1.28553	0.000686479
341	609.777	0	0	2.30424e+06	1.21955	0.000691194
342	2932.27	0	0	3.54159e+09	5.86455	0.000695845
343	693.294	0	0	9.71261e+06	1.38659	0.000700561
344	578.202	0	0	687972	1.1564	0.000705103
345	1301.59	0	0	1.03462e+08	2.60318	0.000709504
346	752.586	0	0	5.88259e+06	1.50517	0.000713665
347	620.592	0	0	1.45646e+06	1.24118	0.000717709
348	729.358	0	0	2.20612e+06	1.45872	0.000721631
349	895.334	0	0	7.55283e+06	1.79067	0.000725393
350	853.869	0	0	6.14119e+06	1.70774	0.000729073
351	1056.49	0	0	3.25933e+07	2.11298	0.000732524
352	1054.41	0	0	3.77982e+07	2.10883	0.000735901
353	839.77	0	0	2.63536e+06	1.67954	0.000738988
354	832.069	0	0	3.2238e+06	1.66414	0.000742143
355	2193.75	0	0	8.91676e+08	4.3875	0.00074498
356	945.982	0	0	7.70411e+06	1.89196	0.000747678
357	979.352	0	0	8.15315e+06	1.9587	0.000749821
358	962.411	0	0	4.79842e+06	1.92482	0.000752158
359	935.823	0	0	2.45567e+06	1.87165	0.000754903
360	1100.24	0	0	1.49168e+07	2.20047	0.000758859
361	8142.15	0	0	1.58207e+10	16.2843	0.000763054
362	984.854	0	0	4.28836e+06	1.96971	0.000765567
363	1839.99	0	0	2.7581e+08	3.67998	0.000763195
364	1425.77	0	0	5.44145e+07	2.85153	0.00075573
365	948.974	0	0	1.61733e+06	1.89795	0.000746771
366	1073.18	0	0	4.82493e+06	2.14637	-0.00133907
367	2491.68	0	0	1.05855e+09	4.98336	0.00343727
368	1619.8	0	0	6.5287e+07	3.23961	-0.0431968
369	1317.87	0	0	1.32361e+07	2.63575	-0.00131188
370	1127.05	0	0	2.45311e+06	2.2541	0.00447775
371	1264.17	0	0	6.93599e+06	2.52835	0.00594072
372	3650.82	0	0	1.67134e+09	7.30165	0.00724924
373	1332.26	0	0	6.54514e+06	2.66451	0.00757498
374	2127.73	0	0	3.54069e+08	4.25546	0.00738921
375	1465.27	0	0	1.51646e+07	2.93053	0.00140166
376	1484.24	0	0	2.61648e+07	2.96849	-0.0010598
377	1628.82	0	0	2.98312e+07	3.25763	-0.0154194
378	1352.76	0	0	4.29714e+06	2.70552	0.00251027
379	1669.21	0	0	5.01856e+07	3.33842	0.0133772
380	1769.45	0	0	3.56881e+07	3.5389	0.00514253
381	2944.75	0	0	9.99764e+08	5.8895	0.00538161
382	1843.12	0	0	5.19618e+07	3.68623	0.0041535
383	3350.94	0	0	2.23502e+09	6.70189	0.00945079
384	3761.88	0	0	1.83401e+09	7.52375	0.00405612
385	1728.96	0	0	4.31973e+07	3.45793	0.0077185
386	2355.2	0	0	1.57644e+08	4.71039	-0.212804
387	1594.41	0	0	6.88315e+06	3.18882	0.000580424
388	1776.68	0	0	2.14246e+07	3.55336	0.0149686
389	2088.61	0	0	1.31571e+08	4.17722	0.00506589
390	2260.78	0	0	2.7686e+08	4.52156	0.010519
391	7742.11	0	0	1.05091e+10	15.4842	0.00842586
392	1654.52	0	0	1.27893e+07	3.30905	-0.0241125
393	1963.75	0	0	7.8068e+07	3.9275	0.00452974
394	8923.67	0	0	1.94929e+10	17.8473	0.0113317
395	1633.79	0	0	9.04756e+06	3.26757	0.0271458
396	3062.07	0	0	6.76202e+08	6.12415	-0.00157627
397	1754.04	0	0	1.32073e+07	3.50809	-0.00377408
398	2028.07	0	0	2.37256e+07	4.05614	0.0213926
399	1753.7	0	0	3.7811e+07	3.50739	0.00445428
400	2070.77	0	0	9.0104e+07	4.14154	-0.0163683
401	2314.02	0	0	1.0936e+08	4.62803	0.0229845
402	1635.13	0	0	1.7688e+07	3.27026	0.00893776
403	1740.1	0	0	1.88016e+07	3.4802	-0.000467649
404	2091.74	0	0	8.67567e+07	4.18349	0.0103608
405	1774.66	0	0	2.49617e+07	3.54932	0.00389334
406	1587.08	0	0	1.21247e+07	3.17416	0.00924889
407	2043.85	0	0	1.02194e+08	4.0877	0.0115092
408	2302.16	0	0	1.2492e+08	4.60433	0.00913789
409	2650.06	0	0	7.2595e+08	5.30012	0.0105528
410	2330.9	0	0	2.38067e+08	4.66179	-0.0193862
411	1689.88	0	0	1.02132e+07	3.37976	0.0200847
412	2207.06	0	0	1.06538e+08	4.41412	0.00740668
413	2261.58	0	0	9.54996e+07	4.52315	0.0179056
414	1819.45	0	0	1.07193e+07	3.63891	0.0160122
415	1917.37	0	0	1.66198e+07	3.83474	0.0560342
416	3594.44	0	0	5.24508e+08	7.18888	0.0141884
417	2424.28	0	0	6.89483e+07	4.84857	0.00088923
418	2110.58	0	0	5.66664e+07	4.22116	-0.000821666
419	2462.06	0	0	1.63669e+08	4.92413	0.00576822
420	4003.38	0	0	2.14422e+09	8.00676	-0.469362
421	1581.14	0	0	7.02631e+06	3.16228	0.05102
422	2975.28	0	0	8.05739e+08	5.95056	0.298898
423	3561.66	0	0	1.8998e+09	7.12332	-0.025414
424	28993.8	0	0	4.57388e+11	57.9877	0.00377827
425	2239.6	0	0	5.73113e+07	4.4792	-0.00372691
426	2200.96	0	0	1.55565e+08	4.40192	0.00479021
427	2402.37	0	0	1.22918e+08	4.80474	-0.0218217
428	2290.55	0	0	1.73133e+08	4.58109	-0.0103897
429	2214.26	0	0	7.78015e+07	4.42852	0.00147249
430	2037.71	0	0	3.86996e+07	4.07542	-0.0192052
431	1838.48	0	0	1.69171e+07	3.67695	0.0132167
432	3288.24	0	0	5.26799e+08	6.57648	-0.00386617
433	2656.2	0	0	1.63758e+08	5.31239	0.00797836
434	4872.14	0	0	5.37318e+09	9.74428	-0.00565059
435	2071.99	0	0	5.83632e+07	4.14398	0.00730967
436	2115.61	0	0	4.76834e+07	4.23123	0.00910084
437	3117.05	0	0	2.5463e+08	6.2341	0.0246188
438	2140.45	0	0	3.72349e+07	4.28089	0.0166884
439	1815.72	0	0	1.24551e+07	3.63144	-0.0194073
440	2662.44	0	0	2.47149e+08	5.32489	-0.000784269
441	1776.69	0	0	1.02706e+07	3.55338	0.00919121
442	8565.55	0	0	2.78673e+10	17.1311	-0.0041569
443	2041.38	0	0	2.74851e+07	4.08276	-0.0032893
444	1754.95	0	0	1.106e+07	3.5099	0.00758825
445	1968.42	0	0	2.02929e+07	3.93684	0.0101159
446	2934.1	0	0	1.81307e+08	5.86819	0.00961872
447	2284.87	0	0	5.35077e+07	4.56975	0.0110128
448	2017.54	0	0	3.51842e+07	4.03507	0.0115908
449	3620.18	0	0	1.09888e+09	7.24037	-0.00564547
450	1987.7	0	0	1.24849e+08	3.97539	0.0054361
451	2008.19	0	0	2.89968e+07	4.01638	0.0071987
452	6946.43	0	0	1.19358e+10	13.8929	0.00972084
453	3202.46	0	0	3.05991e+08	6.40492	0.0342126
454	2293.74	0	0	8.86357e+07	4.58748	-0.0129132
455	1761.46	0	0	1.29636e+07	3.52292	0.0139511
456	2499.04	0	0	1.10613e+08	4.99808	-0.0839633
457	1872.1	0	0	3.09753e+07	3.7442	0.00144153
458	1973.1	0	0	3.70291e+07	3.9462	0.0311076
459	1876.61	0	0	1.75144e+07	3.75321	0.0118346
460	2131.16	0	0	3.40374e+07	4.26232	0.0090596
461	1846.64	0	0	1.87046e+07	3.69327	0.0169086
462	3602.54	0	0	1.2671e+09	7.20509	-0.0208497
463	2021.39	0	0	2.48339e+07	4.04278	0.014941
464	3374.54	0	0	1.44629e+09	6.74908	0.00702284
465	2461.45	0	0	9.52953e+07	4.9229	0.0112631
466	2067.71	0	0	3.83504e+07	4.13541	0.0165574
467	2154.37	0	0	5.86063e+07	4.30874	-0.00182848
468	1784.1	0	0	1.37567e+07	3.56821	0.00754224
469	1775.43	0	0	9.9947e+06	3.55086	0.0215852
470	2180	0	0	6.77689e+07	4.36	0.0127161
471	2469.69	0	0	2.22117e+08	4.93937	0.00500359
472	2401.9	0	0	1.47136e+08	4.80379	0.00962193
473	3287.7	0	0	7.08392e+08	6.5754	0.00701844
474	1993.16	0	0	4.38684e+07	3.98633	0.00947879
475	1752.63	0	0	9.07954e+06	3.50526	0.0106371
476	2921.89	0	0	6.82918e+08	5.84377	0.244385
477	2325.4	0	0	6.63252e+07	4.6508	0.0016501
478	2099.96	0	0	5.07929e+07	4.19992	-0.00298133
479	2833.99	0	0	9.79303e+08	5.66799	-0.00598933
480	1548.13	0	0	3.4648e+06	3.09627	0.00624909
481	2572.64	0	0	2.34567e+08	5.14527	0.00264252
482	1827.57	0	0	5.22277e+07	3.65514	-0.0118939
483	2150.25	0	0	1.83175e+08	4.3005	0.00445237
484	1985.04	0	0	3.07297e+07	3.97007	-0.0275702
485	4037.05	0	0	1.81792e+09	8.07409	0.0107429
486	2225.49	0	0	4.16562e+07	4.45099	0.0110594
487	2099.81	0	0	2.83152e+07	4.19963	-0.00887594
488	2785.75	0	0	1.35948e+08	5.57149	0.0111235
489	2232.88	0	0	4.14742e+07	4.46577	0.00102025
490	2052.47	0	0	2.53297e+07	4.10493	0.0111322
491	1911.78	0	0	1.36749e+07	3.82356	0.0584946
492	2075.15	0	0	1.5867e+07	4.15029	0.0197243
493	2058.55	0	0	7.50471e+07	4.1171	0.00822627
494	2930.77	0	0	8.41669e+08	5.86154	0.0177733
495	3331.82	0	0	4.53052e+08	6.66365	0.00591478
496	3225.3	0	0	1.58358e+09	6.4506	0.0120039
497	2573.86	0	0	2.77357e+08	5.14772	0.0084102
498	2517.85	0	0	1.20196e+08	5.03569	0.013777
499	1913.34	0	0	2.33591e+07	3.82667	0.00127273
500	2629.84	0	0	1.66137e+08	5.25967	0.0133983
501	7082.74	0	0	1.58597e+10	14.1655	-0.0282142
502	1907.72	0	0	1.30928e+07	3.81545	-0.00138901
503	2651.98	0	0	3.40301e+08	5.30396	-0.00403909
504	2214.1	0	0	3.40926e+07	4.42819	0.00607876
505	1962.95	0	0	2.31235e+07	3.9259	0.00971584
506	2034.9	0	0	2.06592e+07	4.0698	0.0267011
507	2556.03	0	0	1.40262e+08	5.11207	0.0221973
508	5188.96	0	0	1.17795e+09	10.3779	3.48228
509	3186.6	0	0	9.5332e+08	6.37319	0.00397117
510	2068.45	0	0	4.21658e+07	4.1369	0.004597
511	3345.79	0	0	1.23508e+09	6.69159	-0.00554593
512	2970.43	0	0	7.1411e+08	5.94086	-0.0337418
513	4224.49	0	0	2.79336e+09	8.44898	-3.17269e-05
514	2506.21	0	0	4.6107e+08	5.01242	0.00780842
515	4864.31	0	0	1.83992e+09	9.72862	0.0136366
516	3040.84	0	0	9.48305e+08	6.08167	0.00694771
517	2476.24	0	0	8.86369e+07	4.95247	-0.21867
518	1817.59	0	0	1.64544e+07	3.63518	-0.0205652
519	2583.34	0	0	1.32771e+08	5.16668	0.00132133
520	1981.59	0	0	1.20896e+07	3.96319	0.0794077
521	3151.25	0	0	4.91849e+08	6.3025	-0.00868956
522	1796.29	0	0	9.20791e+06	3.59258	-0.0112569
523	2063.09	0	0	2.80824e+07	4.12618	-0.00513478
524	2091.48	0	0	2.61782e+07	4.18296	0.00475166
525	1892.14	0	0	2.10358e+07	3.78427	0.016302
526	3262.57	0	0	4.695e+08	6.52514	0.0106675
527	3817.75	0	0	1.21094e+09	7.63551	0.0228246
528	4722.68	0	0	4.9449e+09	9.44536	0.0230069
529	2613.6	0	0	2.74166e+08	5.2272	0.0109311
530	2072.88	0	0	2.25944e+07	4.14576	0.00603707
531	9261.47	0	0	3.01966e+10	18.5229	0.00395862
532	3536.58	0	0	1.65096e+09	7.07317	0.196012
533	2334.5	0	0	1.29821e+08	4.66901	0.00782122
534	1993.11	0	0	1.45463e+07	3.98621	0.0218795
535	2938.06	0	0	4.83972e+08	5.87613	0.052252
536	2147.45	0	0	5.41255e+07	4.29489	0.00267991
537	2079.73	0	0	1.03008e+08	4.15947	-0.0118076
538	2599.54	0	0	2.26176e+08	5.19907	0.0075777
539	4949.24	0	0	5.20265e+09	9.89848	0.0260535
540	2084.49	0	0	1.00541e+08	4.16898	-0.0561711
541	5444.42	0	0	8.38739e+09	10.8888	0.0133446
542	1910.5	0	0	1.28929e+07	3.82101	-0.00442763
543	4547.92	0	0	2.51786e+09	9.09584	0.00202012
544	1888.6	0	0	6.16831e+07	3.77719	0.00692028
545	1905.49	0	0	1.64784e+07	3.81098	0.00496508
546	3168.77	0	0	4.26458e+08	6.33755	0.0148552
547	2005.82	0	0	2.27828e+07	4.01163	0.00875686
548	3072.19	0	0	3.42696e+08	6.14437	-0.196682
549	2295.15	0	0	4.25283e+07	4.5903	0.0362718
550	4048.83	0	0	5.82361e+08	8.09765	-0.00133271
551	3620.5	0	0	1.65711e+09	7.241	-0.028686
552	2258.58	0	0	7.7797e+07	4.51715	-0.000136585
553	2228.32	0	0	2.93029e+07	4.45664	-0.0338475
554	2749.74	0	0	3.12068e+08	5.49948	0.0185073
555	5723.85	0	0	8.17609e+09	11.4477	0.00484537
556	2756.68	0	0	2.0322e+08	5.51337	0.0044112
557	2167.76	0	0	5.8334e+07	4.33551	-0.00250753
558	2180.86	0	0	3.46247e+07	4.36172	0.0269932
559	1797.23	0	0	1.43645e+07	3.59445	0.0407217
560	3194.62	0	0	5.66677e+08	6.38924	-0.00415861
561	2667.47	0	0	1.15386e+08	5.33494	0.0118693
562	3401.26	0	0	8.99359e+08	6.80251	-0.0296997
563	2927.19	0	0	5.5777e+08	5.85438	0.0151978
564	2290.99	0	0	4.16988e+07	4.58199	0.00428542
565	2278.05	0	0	1.70626e+08	4.55609	-0.0599183
566	1818.1	0	0	1.57945e+07	3.63621	0.00803838
567	2364.49	0	0	9.2878e+07	4.72898	0.0261243
568	2108.71	0	0	3.193e+07	4.21743	0.00661616
569	1944.27	0	0	3.46011e+07	3.88854	-0.00398287
570	2336.31	0	0	5.89161e+07	4.67263	-0.014264
571	1795.05	0	0	1.89776e+07	3.5901	0.029755
572	3096.84	0	0	3.28046e+08	6.19368	-0.101273
573	2182.97	0	0	3.40433e+07	4.36594	0.0410523
574	1792.91	0	0	1.54192e+07	3.58582	0.00295957
575	2018.26	0	0	1.57663e+07	4.03652	0.0128582
576	2095.99	0	0	3.77387e+07	4.19198	0.0083034
577	6989.89	0	0	1.24371e+10	13.9798	0.0565577
578	2059.3	0	0	1.74952e+07	4.1186	0.00241824
579	6855.3	0	0	9.14408e+09	13.7106	0.0116835
580	1819.23	0	0	9.60211e+06	3.63847	0.0165365
581	3419.41	0	0	1.49235e+09	6.83883	0.0152506
582	3224.78	0	0	6.55217e+08	6.44956	-0.00508834
583	1922.31	0	0	1.94836e+07	3.84462	-0.00412979
584	1740.76	0	0	8.73677e+06	3.48152	-0.00306588
585	3243.71	0	0	7.4712e+08	6.48741	-0.000124924
586	2014.76	0	0	1.97747e+07	4.02951	0.0127059
587	2168.2	0	0	5.45236e+07	4.33641	0.00197717
588	1805.02	0	0	1.26449e+07	3.61004	0.0348498
589	2310.01	0	0	4.30208e+07	4.62002	0.00573266
590	2679.68	0	0	3.89893e+08	5.35935	0.00821926
591	3516.71	0	0	7.87004e+08	7.03342	-0.00438894
592	1686.24	0	0	9.06434e+06	3.37247	-4.08743e-05
593	2654.68	0	0	1.27558e+08	5.30935	0.0231244
594	1760.36	0	0	6.98543e+06	3.52072	0.0114271
595	2203.77	0	0	6.60909e+07	4.40755	2.52999e-05
596	1891.64	0	0	2.82193e+07	3.78328	-0.00403559
597	3246.31	0	0	5.59143e+08	6.49261	-0.000467253
598	3027.67	0	0	2.31277e+08	6.05534	0.231403
599	2049.23	0	0	5.68257e+07	4.09847	0.0133767
600	1993.64	0	0	1.69321e+07	3.98728	0.00722474
601	1860.43	0	0	1.13395e+07	3.72087	0.0109372
