# Supplementary material for: Analytical framework for evaluating NMPC-based robot navigation in fluid environments
Source: PLoS One. 2026 Mar 30;21(3):e0333056. doi: 10.1371/journal.pone.0333056 (PMC13035167; doi:10.1371/journal.pone.0333056)
Supplement: S1 Data — (ZIP) [file pone.0333056.s001.zip › Simulation_Metrics.xlsx]

## Sheet: Descriptive Stats
	X_Position	Y_Position	Theta	Euclidean Error	Linear Velocity	Angular Velocity		Dist_to_Obs2	Dist_to_Obs3	Dist_to_Obs4	Dist_to_Obs5	Min_Dist_to_Obstacles
Mean	-0.0606497	-0.280093	0.599815	1.67897	0.0418042	0.0226352	Mean	1.33366	0.608867	0.83388	0.642911	0.376683
Standard Error	0.0225254	0.0149388	0.0182405	0.0252656	3.53324e-05	0.0145121	Standard Error	0.00695796	0.0144512	0.0197129	0.0133624	0.00924413
Median	-0.0409956	-0.286408	0.78829	1.67162	0.042	4.63205e-06	Median	1.26317	0.601482	0.714528	0.572136	0.29829
Standard Deviation	0.552216	0.36623	0.447171	0.619393	0.000866185	0.35577	Standard Deviation	0.170576	0.354275	0.483269	0.327584	0.226623
Sample Variance	0.304942	0.134125	0.199962	0.383648	7.50276e-07	0.126572	Sample Variance	0.0290963	0.125511	0.233549	0.107312	0.0513578
Kurtosis	-1.25629	-1.02414	0.0844921	-1.19266	23.9133	12.5626	Kurtosis	-0.791392	-1.01703	-0.933558	-0.658822	0.217544
Skewness	-0.0102808	-0.244601	-1.03516	0.178226	-4.85646	-0.316503	Skewness	0.543069	0.10439	0.565041	0.663777	0.879528
Range	1.85213	1.31635	2.04639	2.12897	0.00614472	3.14159	Range	0.654944	1.30154	1.64806	1.14132	0.984856
Minimum	-1	-1	-0.686025	0.699462	0.0358553	-1.5708	Minimum	1.07132	0.00509356	0.204618	0.272892	0.00509356
Maximum	0.852133	0.316346	1.36036	2.82843	0.042	1.5708	Maximum	1.72627	1.30663	1.85267	1.41421	0.989949
Sum	-36.4504	-168.336	360.489	1009.06	25.1243	13.6038	Sum	801.528	365.929	501.162	386.389	226.386
Confidence Level(95.0%)	0.0442381	0.0293388	0.0358229	0.0496197	6.93902e-05	0.0285008	Confidence Level(95.0%)	0.0136649	0.028381	0.0387147	0.0262429	0.0181548

## Sheet: Sheet1
Time	X_Position	Y_Position	Theta	Euclidean_Error	Linear_Velocity	Angular_Velocity	Dist_to_Obs1	Dist_to_Obs2	Dist_to_Obs3	Dist_to_Obs4	Min_Dist_to_Obstacles
0	-1	-1	0	2.82843	0.042	1.5708	1.72627	0.989949	1.85267	1.41421	0.989949
0.1	-0.995817	-0.999671	0.15708	2.82524	0.042	1.5708	1.72522	0.986763	1.84951	1.41103	0.986763
0.2	-0.991738	-0.998691	0.314159	2.82166	0.042	1.5708	1.72356	0.983194	1.84595	1.40745	0.983194
0.3	-0.987861	-0.997086	0.471239	2.81779	0.042	1.5708	1.72133	0.979327	1.84209	1.40358	0.979327
0.4	-0.984284	-0.994893	0.628319	2.81371	0.042	1.57079	1.71857	0.975254	1.83802	1.39951	0.975254
0.5	-0.981093	-0.992168	0.785398	2.80953	0.042	0.0326784	1.71536	0.971074	1.83384	1.39533	0.971074
0.6	-0.978128	-0.989194	0.788666	2.80533	0.042	-0.00442154	1.71194	0.966874	1.82964	1.39113	0.966874
0.7	-0.975168	-0.986215	0.788224	2.80113	0.042	0.000599146	1.70852	0.962674	1.82545	1.38693	0.962674
0.8	-0.972206	-0.983236	0.788284	2.79693	0.042	-7.94716e-05	1.7051	0.958475	1.82125	1.38273	0.958475
0.9	-0.969245	-0.980258	0.788276	2.79273	0.042	1.21496e-05	1.70169	0.954275	1.81705	1.37853	0.954275
1	-0.966284	-0.97728	0.788277	2.78853	0.042	-1.98235e-07	1.69829	0.950075	1.81285	1.37433	0.950075
1.1	-0.963322	-0.974301	0.788277	2.78433	0.042	1.47102e-06	1.69488	0.945875	1.80865	1.37013	0.945875
1.2	-0.960361	-0.971323	0.788277	2.78013	0.042	1.25283e-06	1.69148	0.941675	1.80445	1.36593	0.941675
1.3	-0.9574	-0.968345	0.788277	2.77593	0.042	1.28852e-06	1.68808	0.937475	1.80025	1.36173	0.937475
1.4	-0.954439	-0.965366	0.788277	2.77173	0.042	1.29014e-06	1.68469	0.933275	1.79605	1.35753	0.933275
1.5	-0.951477	-0.962388	0.788277	2.76753	0.042	1.29637e-06	1.6813	0.929075	1.79185	1.35333	0.929075
1.6	-0.948516	-0.959409	0.788277	2.76333	0.042	1.30203e-06	1.67792	0.924875	1.78765	1.34913	0.924875
1.7	-0.945555	-0.956431	0.788278	2.75913	0.042	1.30779e-06	1.67453	0.920675	1.78345	1.34493	0.920675
1.8	-0.942593	-0.953453	0.788278	2.75493	0.042	1.31359e-06	1.67115	0.916475	1.77925	1.34073	0.916475
1.9	-0.939632	-0.950474	0.788278	2.75073	0.042	1.31942e-06	1.66778	0.912275	1.77505	1.33653	0.912275
2	-0.936671	-0.947496	0.788278	2.74653	0.042	1.32528e-06	1.66441	0.908075	1.77085	1.33233	0.908075
2.1	-0.93371	-0.944517	0.788278	2.74233	0.042	1.33118e-06	1.66104	0.903875	1.76665	1.32813	0.903875
2.2	-0.930748	-0.941539	0.788278	2.73813	0.042	1.33711e-06	1.65768	0.899675	1.76245	1.32393	0.899675
2.3	-0.927787	-0.938561	0.788278	2.73393	0.042	1.34308e-06	1.65432	0.895475	1.75825	1.31973	0.895475
2.4	-0.924826	-0.935582	0.788279	2.72973	0.042	1.34909e-06	1.65096	0.891276	1.75405	1.31553	0.891276
2.5	-0.921864	-0.932604	0.788279	2.72553	0.042	1.35513e-06	1.64761	0.887076	1.74985	1.31133	0.887076
2.6	-0.918903	-0.929625	0.788279	2.72133	0.042	1.36121e-06	1.64426	0.882876	1.74565	1.30713	0.882876
2.7	-0.915942	-0.926647	0.788279	2.71713	0.042	1.36732e-06	1.64092	0.878676	1.74145	1.30293	0.878676
2.8	-0.912981	-0.923669	0.788279	2.71293	0.042	1.37347e-06	1.63758	0.874476	1.73725	1.29873	0.874476
2.9	-0.910019	-0.92069	0.788279	2.70873	0.042	1.37966e-06	1.63424	0.870276	1.73305	1.29453	0.870276
3	-0.907058	-0.917712	0.788279	2.70453	0.042	1.38589e-06	1.63091	0.866076	1.72885	1.29033	0.866076
3.1	-0.904097	-0.914734	0.78828	2.70033	0.042	1.39215e-06	1.62758	0.861876	1.72465	1.28613	0.861876
3.2	-0.901136	-0.911755	0.78828	2.69613	0.042	1.39845e-06	1.62426	0.857676	1.72045	1.28193	0.857676
3.3	-0.898174	-0.908777	0.78828	2.69193	0.042	1.40479e-06	1.62094	0.853476	1.71625	1.27773	0.853476
3.4	-0.895213	-0.905798	0.78828	2.68773	0.042	1.41117e-06	1.61762	0.849276	1.71205	1.27353	0.849276
3.5	-0.892252	-0.90282	0.78828	2.68353	0.042	1.41759e-06	1.61431	0.845076	1.70785	1.26933	0.845076
3.6	-0.88929	-0.899842	0.78828	2.67933	0.042	1.42405e-06	1.611	0.840876	1.70365	1.26513	0.840876
3.7	-0.886329	-0.896863	0.78828	2.67513	0.042	1.43052e-06	1.6077	0.836676	1.69945	1.26093	0.836676
3.8	-0.883368	-0.893885	0.78828	2.67093	0.042	1.43709e-06	1.6044	0.832477	1.69525	1.25673	0.832477
3.9	-0.880407	-0.890906	0.788281	2.66673	0.042	1.44366e-06	1.6011	0.828277	1.69105	1.25253	0.828277
4	-0.877445	-0.887928	0.788281	2.66253	0.042	1.45028e-06	1.59781	0.824077	1.68685	1.24833	0.824077
4.1	-0.874484	-0.88495	0.788281	2.65833	0.042	1.45694e-06	1.59452	0.819877	1.68265	1.24413	0.819877
4.2	-0.871523	-0.881971	0.788281	2.65413	0.042	1.46364e-06	1.59124	0.815677	1.67845	1.23993	0.815677
4.3	-0.868561	-0.878993	0.788281	2.64993	0.042	1.47038e-06	1.58796	0.811477	1.67425	1.23573	0.811477
4.4	-0.8656	-0.876014	0.788281	2.64573	0.042	1.47716e-06	1.58469	0.807277	1.67005	1.23153	0.807277
4.5	-0.862639	-0.873036	0.788282	2.64153	0.042	1.48399e-06	1.58142	0.803077	1.66585	1.22733	0.803077
4.6	-0.859678	-0.870058	0.788282	2.63733	0.042	1.49086e-06	1.57816	0.798877	1.66165	1.22313	0.798877
4.7	-0.856716	-0.867079	0.788282	2.63313	0.042	1.49777e-06	1.5749	0.794677	1.65745	1.21893	0.794677
4.8	-0.853755	-0.864101	0.788282	2.62893	0.042	1.50472e-06	1.57164	0.790477	1.65325	1.21473	0.790477
4.9	-0.850794	-0.861122	0.788282	2.62473	0.042	1.51172e-06	1.56839	0.786277	1.64905	1.21053	0.786277
5	-0.847833	-0.858144	0.788282	2.62053	0.042	1.51876e-06	1.56514	0.782077	1.64485	1.20633	0.782077
5.1	-0.844871	-0.855166	0.788282	2.61633	0.042	1.52585e-06	1.5619	0.777878	1.64065	1.20213	0.777878
5.2	-0.84191	-0.852187	0.788283	2.61213	0.042	1.53298e-06	1.55866	0.773678	1.63645	1.19793	0.773678
5.3	-0.838949	-0.849209	0.788283	2.60793	0.042	1.54015e-06	1.55543	0.769478	1.63225	1.19373	0.769478
5.4	-0.835987	-0.84623	0.788283	2.60373	0.042	1.54737e-06	1.5522	0.765278	1.62805	1.18953	0.765278
5.5	-0.833026	-0.843252	0.788283	2.59953	0.042	1.55464e-06	1.54897	0.761078	1.62385	1.18533	0.761078
5.6	-0.830065	-0.840274	0.788283	2.59533	0.042	1.56195e-06	1.54576	0.756878	1.61965	1.18113	0.756878
5.7	-0.827104	-0.837295	0.788283	2.59113	0.042	1.56931e-06	1.54254	0.752678	1.61545	1.17693	0.752678
5.8	-0.824142	-0.834317	0.788284	2.58693	0.042	1.57672e-06	1.53933	0.748478	1.61126	1.17273	0.748478
5.9	-0.821181	-0.831338	0.788284	2.58273	0.042	1.58417e-06	1.53613	0.744278	1.60706	1.16853	0.744278
6	-0.81822	-0.82836	0.788284	2.57853	0.042	1.59167e-06	1.53293	0.740078	1.60286	1.16433	0.740078
6.1	-0.815259	-0.825381	0.788284	2.57433	0.042	1.59922e-06	1.52973	0.735878	1.59866	1.16013	0.735878
6.2	-0.812297	-0.822403	0.788284	2.57013	0.042	1.60681e-06	1.52654	0.731679	1.59446	1.15593	0.731679
6.3	-0.809336	-0.819425	0.788284	2.56593	0.042	1.61446e-06	1.52335	0.727479	1.59026	1.15173	0.727479
6.4	-0.806375	-0.816446	0.788284	2.56173	0.042	1.62215e-06	1.52017	0.723279	1.58606	1.14753	0.723279
6.5	-0.803414	-0.813468	0.788285	2.55753	0.042	1.62989e-06	1.517	0.719079	1.58186	1.14333	0.719079
6.6	-0.800452	-0.810489	0.788285	2.55333	0.042	1.63769e-06	1.51383	0.714879	1.57766	1.13913	0.714879
6.7	-0.797491	-0.807511	0.788285	2.54913	0.042	1.64553e-06	1.51066	0.710679	1.57346	1.13493	0.710679
6.8	-0.79453	-0.804533	0.788285	2.54493	0.042	1.65342e-06	1.5075	0.706479	1.56926	1.13073	0.706479
6.9	-0.791568	-0.801554	0.788285	2.54073	0.042	1.66137e-06	1.50434	0.702279	1.56506	1.12653	0.702279
7	-0.788607	-0.798576	0.788285	2.53653	0.042	1.66936e-06	1.50119	0.698079	1.56086	1.12233	0.698079
7.1	-0.785646	-0.795597	0.788286	2.53233	0.042	1.67741e-06	1.49805	0.69388	1.55666	1.11813	0.69388
7.2	-0.782685	-0.792619	0.788286	2.52813	0.042	1.68551e-06	1.49491	0.68968	1.55246	1.11393	0.68968
7.3	-0.779723	-0.789641	0.788286	2.52393	0.042	1.69367e-06	1.49177	0.68548	1.54826	1.10973	0.68548
7.4	-0.776762	-0.786662	0.788286	2.51973	0.042	1.70187e-06	1.48864	0.68128	1.54406	1.10553	0.68128
7.5	-0.773801	-0.783684	0.788286	2.51553	0.042	1.71013e-06	1.48552	0.67708	1.53986	1.10133	0.67708
7.6	-0.77084	-0.780705	0.788286	2.51133	0.042	1.71845e-06	1.4824	0.67288	1.53566	1.09713	0.67288
7.7	-0.767878	-0.777727	0.788287	2.50713	0.042	1.72682e-06	1.47929	0.66868	1.53146	1.09293	0.66868
7.8	-0.764917	-0.774749	0.788287	2.50293	0.042	1.73524e-06	1.47618	0.66448	1.52726	1.08873	0.66448
7.9	-0.761956	-0.77177	0.788287	2.49873	0.042	1.74372e-06	1.47307	0.66028	1.52306	1.08453	0.66028
8	-0.758995	-0.768792	0.788287	2.49453	0.042	1.75226e-06	1.46998	0.656081	1.51886	1.08033	0.656081
8.1	-0.756033	-0.765813	0.788287	2.49033	0.042	1.76085e-06	1.46688	0.651881	1.51466	1.07613	0.651881
8.2	-0.753072	-0.762835	0.788288	2.48613	0.042	1.7695e-06	1.4638	0.647681	1.51046	1.07193	0.647681
8.3	-0.750111	-0.759856	0.788288	2.48193	0.042	1.7782e-06	1.46072	0.643481	1.50626	1.06773	0.643481
8.4	-0.74715	-0.756878	0.788288	2.47773	0.042	1.78697e-06	1.45764	0.639281	1.50206	1.06353	0.639281
8.5	-0.744188	-0.7539	0.788288	2.47353	0.042	1.79579e-06	1.45457	0.635081	1.49786	1.05933	0.635081
8.6	-0.741227	-0.750921	0.788288	2.46933	0.042	1.80467e-06	1.45151	0.630881	1.49366	1.05513	0.630881
8.7	-0.738266	-0.747943	0.788288	2.46513	0.042	1.81361e-06	1.44845	0.626681	1.48946	1.05093	0.626681
8.8	-0.735305	-0.744964	0.788289	2.46093	0.042	1.82261e-06	1.4454	0.622482	1.48526	1.04673	0.622482
8.9	-0.732343	-0.741986	0.788289	2.45673	0.042	1.83167e-06	1.44235	0.618282	1.48106	1.04253	0.618282
9	-0.729382	-0.739007	0.788289	2.45253	0.042	1.84079e-06	1.43931	0.614082	1.47686	1.03833	0.614082
9.1	-0.726421	-0.736029	0.788289	2.44833	0.042	1.84997e-06	1.43627	0.609882	1.47266	1.03413	0.609882
9.2	-0.72346	-0.733051	0.788289	2.44413	0.042	1.85921e-06	1.43324	0.605682	1.46846	1.02993	0.605682
9.3	-0.720498	-0.730072	0.788289	2.43993	0.042	1.86852e-06	1.43022	0.601482	1.46426	1.02573	0.601482
9.4	-0.717537	-0.727094	0.78829	2.43573	0.042	1.87789e-06	1.4272	0.597282	1.46006	1.02153	0.597282
9.5	-0.714576	-0.724115	0.78829	2.43153	0.042	1.88732e-06	1.42419	0.593083	1.45586	1.01733	0.593083
9.6	-0.711615	-0.721137	0.78829	2.42733	0.042	1.89682e-06	1.42118	0.588883	1.45166	1.01313	0.588883
9.7	-0.708653	-0.718159	0.78829	2.42313	0.042	1.90638e-06	1.41818	0.584683	1.44746	1.00893	0.584683
9.8	-0.705692	-0.71518	0.78829	2.41893	0.042	1.91601e-06	1.41519	0.580483	1.44327	1.00473	0.580483
9.9	-0.702731	-0.712202	0.788291	2.41473	0.042	1.9257e-06	1.4122	0.576283	1.43907	1.00053	0.576283
10	-0.69977	-0.709223	0.788291	2.41053	0.042	1.93545e-06	1.40922	0.572083	1.43487	0.996331	0.572083
10.1	-0.696808	-0.706245	0.788291	2.40633	0.042	1.94528e-06	1.40625	0.567884	1.43067	0.992131	0.567884
10.2	-0.693847	-0.703266	0.788291	2.40213	0.042	1.95517e-06	1.40328	0.563684	1.42647	0.987931	0.563684
10.3	-0.690886	-0.700288	0.788291	2.39793	0.042	1.96513e-06	1.40032	0.559484	1.42227	0.983731	0.559484
10.4	-0.687925	-0.69731	0.788292	2.39373	0.042	1.97516e-06	1.39736	0.555284	1.41807	0.979531	0.555284
10.5	-0.684963	-0.694331	0.788292	2.38953	0.042	1.98526e-06	1.39441	0.551084	1.41387	0.975331	0.551084
10.6	-0.682002	-0.691353	0.788292	2.38533	0.042	1.99542e-06	1.39147	0.546884	1.40967	0.971131	0.546884
10.7	-0.679041	-0.688374	0.788292	2.38113	0.042	2.00566e-06	1.38853	0.542685	1.40547	0.966931	0.542685
10.8	-0.67608	-0.685396	0.788292	2.37693	0.042	2.01597e-06	1.3856	0.538485	1.40127	0.962731	0.538485
10.9	-0.673118	-0.682417	0.788293	2.37273	0.042	2.02635e-06	1.38268	0.534285	1.39707	0.958531	0.534285
11	-0.670157	-0.679439	0.788293	2.36853	0.042	2.0368e-06	1.37976	0.530085	1.39287	0.954331	0.530085
11.1	-0.667196	-0.676461	0.788293	2.36433	0.042	2.04732e-06	1.37685	0.525885	1.38867	0.950131	0.525885
11.2	-0.664235	-0.673482	0.788293	2.36013	0.042	2.05792e-06	1.37395	0.521686	1.38447	0.945931	0.521686
11.3	-0.661273	-0.670504	0.788293	2.35593	0.042	2.0686e-06	1.37105	0.517486	1.38027	0.941731	0.517486
11.4	-0.658312	-0.667525	0.788294	2.35173	0.042	2.07934e-06	1.36816	0.513286	1.37607	0.937531	0.513286
11.5	-0.655351	-0.664547	0.788294	2.34753	0.042	2.09016e-06	1.36528	0.509086	1.37187	0.933331	0.509086
11.6	-0.65239	-0.661568	0.788294	2.34333	0.042	2.10106e-06	1.3624	0.504886	1.36767	0.929131	0.504886
11.7	-0.649429	-0.65859	0.788294	2.33913	0.042	2.11204e-06	1.35953	0.500687	1.36347	0.924931	0.500687
11.8	-0.646467	-0.655611	0.788294	2.33493	0.042	2.12309e-06	1.35667	0.496487	1.35927	0.920731	0.496487
11.9	-0.643506	-0.652633	0.788295	2.33073	0.042	2.13422e-06	1.35381	0.492287	1.35507	0.916531	0.492287
12	-0.640545	-0.649655	0.788295	2.32653	0.042	2.14543e-06	1.35096	0.488087	1.35087	0.912331	0.488087
12.1	-0.637584	-0.646676	0.788295	2.32233	0.042	2.15672e-06	1.34812	0.483887	1.34667	0.908132	0.483887
12.2	-0.634622	-0.643698	0.788295	2.31813	0.042	2.16809e-06	1.34529	0.479688	1.34247	0.903932	0.479688
12.3	-0.631661	-0.640719	0.788296	2.31393	0.042	2.17954e-06	1.34246	0.475488	1.33827	0.899732	0.475488
12.4	-0.6287	-0.637741	0.788296	2.30973	0.042	2.19107e-06	1.33964	0.471288	1.33407	0.895532	0.471288
12.5	-0.625739	-0.634762	0.788296	2.30553	0.042	2.20269e-06	1.33683	0.467088	1.32987	0.891332	0.467088
12.6	-0.622777	-0.631784	0.788296	2.30133	0.042	2.21439e-06	1.33402	0.462889	1.32567	0.887132	0.462889
12.7	-0.619816	-0.628805	0.788296	2.29713	0.042	2.22617e-06	1.33122	0.458689	1.32147	0.882932	0.458689
12.8	-0.616855	-0.625827	0.788297	2.29293	0.042	2.23804e-06	1.32843	0.454489	1.31727	0.878732	0.454489
12.9	-0.613894	-0.622849	0.788297	2.28873	0.042	2.24999e-06	1.32565	0.450289	1.31307	0.874532	0.450289
13	-0.610933	-0.61987	0.788297	2.28453	0.042	2.26203e-06	1.32287	0.44609	1.30888	0.870332	0.44609
13.1	-0.607971	-0.616892	0.788297	2.28033	0.042	2.27416e-06	1.3201	0.44189	1.30468	0.866132	0.44189
13.2	-0.60501	-0.613913	0.788298	2.27613	0.042	2.28637e-06	1.31734	0.43769	1.30048	0.861932	0.43769
13.3	-0.602049	-0.610935	0.788298	2.27193	0.042	2.29867e-06	1.31459	0.43349	1.29628	0.857732	0.43349
13.4	-0.599088	-0.607956	0.788298	2.26773	0.042	2.31107e-06	1.31184	0.429291	1.29208	0.853532	0.429291
13.5	-0.596126	-0.604978	0.788298	2.26353	0.042	2.32355e-06	1.30911	0.425091	1.28788	0.849332	0.425091
13.6	-0.593165	-0.601999	0.788298	2.25933	0.042	2.33613e-06	1.30638	0.420891	1.28368	0.845132	0.420891
13.7	-0.590204	-0.599021	0.788299	2.25513	0.042	2.34879e-06	1.30365	0.416692	1.27948	0.840932	0.416692
13.8	-0.587243	-0.596043	0.788299	2.25093	0.042	2.36156e-06	1.30094	0.412492	1.27528	0.836732	0.412492
13.9	-0.584281	-0.593064	0.788299	2.24673	0.042	2.37441e-06	1.29823	0.408292	1.27108	0.832532	0.408292
14	-0.58132	-0.590086	0.788299	2.24253	0.042	2.38736e-06	1.29553	0.404093	1.26688	0.828332	0.404093
14.1	-0.578359	-0.587107	0.7883	2.23833	0.042	2.40041e-06	1.29284	0.399893	1.26268	0.824132	0.399893
14.2	-0.575398	-0.584129	0.7883	2.23413	0.042	2.41355e-06	1.29016	0.395693	1.25848	0.819932	0.395693
14.3	-0.572437	-0.58115	0.7883	2.22993	0.042	2.42679e-06	1.28749	0.391494	1.25428	0.815732	0.391494
14.4	-0.569475	-0.578172	0.7883	2.22573	0.042	2.44024e-06	1.28482	0.387294	1.25008	0.811532	0.387294
14.5	-0.566514	-0.575193	0.788301	2.22153	0.042	2.45341e-06	1.28216	0.383094	1.24588	0.807332	0.383094
14.6	-0.563553	-0.572215	0.788301	2.21733	0.042	2.46697e-06	1.27951	0.378895	1.24168	0.803133	0.378895
14.7	-0.560592	-0.569236	0.788301	2.21313	0.042	2.4806e-06	1.27687	0.374695	1.23748	0.798933	0.374695
14.8	-0.557631	-0.566258	0.788301	2.20893	0.042	2.49433e-06	1.27424	0.370495	1.23328	0.794733	0.370495
14.9	-0.554669	-0.56328	0.788302	2.20473	0.042	2.50816e-06	1.27161	0.366296	1.22908	0.790533	0.366296
15	-0.551708	-0.560301	0.788302	2.20053	0.042	2.5221e-06	1.269	0.362096	1.22488	0.786333	0.362096
15.1	-0.548747	-0.557323	0.788302	2.19633	0.042	2.53614e-06	1.26639	0.357897	1.22068	0.782133	0.357897
15.2	-0.545786	-0.554344	0.788302	2.19213	0.042	2.55028e-06	1.26379	0.353697	1.21648	0.777933	0.353697
15.3	-0.542824	-0.551366	0.788303	2.18793	0.042	2.56454e-06	1.2612	0.349497	1.21228	0.773733	0.349497
15.4	-0.539863	-0.548387	0.788303	2.18373	0.042	2.5789e-06	1.25862	0.345298	1.20808	0.769533	0.345298
15.5	-0.536902	-0.545409	0.788303	2.17953	0.042	2.59337e-06	1.25604	0.341098	1.20388	0.765333	0.341098
15.6	-0.533941	-0.54243	0.788303	2.17533	0.042	2.60583e-06	1.25348	0.336899	1.19968	0.761133	0.336899
15.7	-0.53098	-0.539452	0.788304	2.17113	0.042	2.62284e-06	1.25092	0.332699	1.19549	0.756933	0.332699
15.8	-0.528018	-0.536473	0.788304	2.16693	0.042	2.6374e-06	1.24838	0.3285	1.19129	0.752733	0.3285
15.9	-0.525057	-0.533495	0.788304	2.16273	0.042	2.65234e-06	1.24584	0.3243	1.18709	0.748533	0.3243
16	-0.522096	-0.530516	0.788304	2.15853	0.042	2.66736e-06	1.24331	0.320101	1.18289	0.744333	0.320101
16.1	-0.519135	-0.527538	0.788305	2.15433	0.042	2.6825e-06	1.24079	0.315901	1.17869	0.740133	0.315901
16.2	-0.516174	-0.52456	0.788305	2.15013	0.042	2.69776e-06	1.23828	0.311702	1.17449	0.735933	0.311702
16.3	-0.513212	-0.521581	0.788305	2.14593	0.042	2.71314e-06	1.23578	0.307502	1.17029	0.731733	0.307502
16.4	-0.510251	-0.518603	0.788306	2.14173	0.042	2.72863e-06	1.23329	0.303303	1.16609	0.727533	0.303303
16.5	-0.50729	-0.515624	0.788306	2.13753	0.042	2.74425e-06	1.2308	0.299103	1.16189	0.723334	0.299103
16.6	-0.504329	-0.512646	0.788306	2.13333	0.042	2.75998e-06	1.22833	0.294904	1.15769	0.719134	0.294904
16.7	-0.501368	-0.509667	0.788306	2.12913	0.042	2.77584e-06	1.22587	0.290705	1.15349	0.714934	0.290705
16.8	-0.498406	-0.506689	0.788307	2.12493	0.042	2.79182e-06	1.22341	0.286505	1.14929	0.710734	0.286505
16.9	-0.495445	-0.50371	0.788307	2.12073	0.042	2.80793e-06	1.22097	0.282306	1.14509	0.706534	0.282306
17	-0.492484	-0.500732	0.788307	2.11653	0.042	2.82416e-06	1.21853	0.278107	1.14089	0.702334	0.278107
17.1	-0.489523	-0.497753	0.788307	2.11233	0.042	2.84051e-06	1.21611	0.273907	1.13669	0.698134	0.273907
17.2	-0.486562	-0.494775	0.788308	2.10813	0.042	2.857e-06	1.21369	0.269708	1.13249	0.693934	0.269708
17.3	-0.4836	-0.491796	0.788308	2.10393	0.042	2.87361e-06	1.21128	0.265509	1.12829	0.689734	0.265509
17.4	-0.480639	-0.488818	0.788308	2.09973	0.042	2.89036e-06	1.20889	0.26131	1.12409	0.685534	0.26131
17.5	-0.477678	-0.485839	0.788309	2.09553	0.042	2.90724e-06	1.2065	0.25711	1.11989	0.681334	0.25711
17.6	-0.474717	-0.482861	0.788309	2.09133	0.042	2.92425e-06	1.20412	0.252911	1.11569	0.677134	0.252911
17.7	-0.471756	-0.479882	0.788309	2.08713	0.042	2.94139e-06	1.20176	0.248712	1.11149	0.672934	0.248712
17.8	-0.468794	-0.476904	0.788309	2.08293	0.042	2.95868e-06	1.1994	0.244513	1.10729	0.668734	0.244513
17.9	-0.465833	-0.473925	0.78831	2.07873	0.042	2.9761e-06	1.19705	0.240314	1.10309	0.664534	0.240314
18	-0.462872	-0.470947	0.78831	2.07453	0.042	2.99366e-06	1.19472	0.236115	1.0989	0.660334	0.236115
18.1	-0.459911	-0.467968	0.78831	2.07033	0.042	3.01136e-06	1.19239	0.231916	1.0947	0.656135	0.231916
18.2	-0.45695	-0.46499	0.788311	2.06613	0.042	3.0292e-06	1.19007	0.227717	1.0905	0.651935	0.227717
18.3	-0.453989	-0.462011	0.788311	2.06193	0.042	3.04719e-06	1.18777	0.223518	1.0863	0.647735	0.223518
18.4	-0.451027	-0.459033	0.788311	2.05773	0.042	3.06532e-06	1.18547	0.219319	1.0821	0.643535	0.219319
18.5	-0.448066	-0.456055	0.788312	2.05353	0.042	3.08361e-06	1.18319	0.21512	1.0779	0.639335	0.21512
18.6	-0.445105	-0.453076	0.788312	2.04933	0.042	3.10204e-06	1.18091	0.210921	1.0737	0.635135	0.210921
18.7	-0.442144	-0.450098	0.788312	2.04513	0.042	3.12063e-06	1.17865	0.206722	1.0695	0.630935	0.206722
18.8	-0.439183	-0.447119	0.788313	2.04093	0.042	3.13937e-06	1.1764	0.202524	1.0653	0.626735	0.202524
18.9	-0.436221	-0.444141	0.788313	2.03673	0.042	3.15827e-06	1.17415	0.198325	1.0611	0.622535	0.198325
19	-0.43326	-0.441162	0.788313	2.03253	0.042	3.17732e-06	1.17192	0.194126	1.0569	0.618335	0.194126
19.1	-0.430299	-0.438184	0.788313	2.02833	0.042	3.19655e-06	1.1697	0.189928	1.0527	0.614135	0.189928
19.2	-0.427338	-0.435205	0.788314	2.02413	0.042	3.21594e-06	1.16749	0.185729	1.0485	0.609935	0.185729
19.3	-0.424377	-0.432227	0.788314	2.01993	0.042	3.2355e-06	1.16529	0.181531	1.0443	0.605735	0.181531
19.4	-0.421416	-0.429248	0.788314	2.01573	0.042	3.25523e-06	1.1631	0.177332	1.0401	0.601535	0.177332
19.5	-0.418454	-0.42627	0.788315	2.01153	0.042	3.27515e-06	1.16093	0.173134	1.0359	0.597336	0.173134
19.6	-0.415493	-0.423291	0.788315	2.00733	0.042	3.29525e-06	1.15876	0.168936	1.0317	0.593136	0.168936
19.7	-0.412532	-0.420313	0.788315	2.00313	0.042	3.31555e-06	1.15661	0.164738	1.0275	0.588936	0.164738
19.8	-0.409571	-0.417334	0.788316	1.99893	0.042	3.33327e-06	1.15446	0.16054	1.0233	0.584736	0.16054
19.9	-0.40661	-0.414356	0.788316	1.99473	0.042	3.35566e-06	1.15233	0.156342	1.01911	0.580536	0.156342
20	-0.403648	-0.411377	0.788316	1.99053	0.042	3.37613e-06	1.15021	0.152144	1.01491	0.576336	0.152144
20.1	-0.400687	-0.408399	0.788317	1.98633	0.042	3.39696e-06	1.1481	0.147947	1.01071	0.572136	0.147947
20.2	-0.397726	-0.40542	0.788317	1.98213	0.042	3.41796e-06	1.146	0.143749	1.00651	0.567936	0.143749
20.3	-0.394765	-0.402442	0.788317	1.97793	0.042	3.43566e-06	1.14392	0.139552	1.00231	0.563736	0.139552
20.4	-0.391804	-0.399463	0.788318	1.97373	0.042	3.46079e-06	1.14184	0.135354	0.998108	0.559536	0.135354
20.5	-0.388843	-0.396485	0.788318	1.96953	0.042	3.48198e-06	1.13978	0.131157	0.993909	0.555336	0.131157
20.6	-0.385881	-0.393506	0.788318	1.96533	0.042	3.50374e-06	1.13773	0.126961	0.989709	0.551137	0.126961
20.7	-0.38292	-0.390528	0.788319	1.96113	0.042	3.52565e-06	1.13569	0.122764	0.98551	0.546937	0.122764
20.8	-0.379959	-0.387549	0.788319	1.95693	0.042	3.54777e-06	1.13366	0.118568	0.98131	0.542737	0.118568
20.9	-0.376998	-0.38457	0.78832	1.95273	0.042	3.5701e-06	1.13165	0.114372	0.977111	0.538537	0.114372
21	-0.374037	-0.381592	0.78832	1.94853	0.042	3.59264e-06	1.12964	0.110176	0.972912	0.534337	0.110176
21.1	-0.371076	-0.378613	0.78832	1.94433	0.042	3.61543e-06	1.12765	0.10598	0.968712	0.530137	0.10598
21.2	-0.368115	-0.375635	0.788321	1.94013	0.042	3.63848e-06	1.12567	0.101785	0.964513	0.525937	0.101785
21.3	-0.365153	-0.372656	0.788321	1.93593	0.042	3.66183e-06	1.12371	0.0975906	0.960313	0.521737	0.0975906
21.4	-0.362192	-0.369678	0.788321	1.93173	0.042	3.68555e-06	1.12175	0.0933964	0.956114	0.517537	0.0933964
21.5	-0.359231	-0.366699	0.788322	1.92753	0.042	3.70647e-06	1.11981	0.0892027	0.951915	0.513338	0.0892027
21.6	-0.35627	-0.363721	0.788322	1.92333	0.042	3.73327e-06	1.11788	0.0850097	0.947715	0.509138	0.0850097
21.7	-0.353309	-0.360742	0.788322	1.91913	0.042	3.75793e-06	1.11596	0.0808174	0.943516	0.504938	0.0808174
21.8	-0.350348	-0.357764	0.788323	1.91493	0.042	3.78356e-06	1.11406	0.076626	0.939317	0.500738	0.076626
21.9	-0.347386	-0.354785	0.788323	1.91073	0.042	3.79333e-06	1.11216	0.0724355	0.935117	0.496538	0.0724355
22	-0.344425	-0.351807	0.788324	1.90653	0.042	3.82909e-06	1.11028	0.0682463	0.930918	0.492338	0.0682463
22.1	-0.341464	-0.348828	0.788324	1.90233	0.042	3.85323e-06	1.10842	0.0640584	0.926719	0.488138	0.0640584
22.2	-0.338503	-0.34585	0.788324	1.89813	0.042	3.87988e-06	1.10656	0.0598722	0.922519	0.483938	0.0598722
22.3	-0.335542	-0.342871	0.788325	1.89393	0.042	3.90729e-06	1.10472	0.0556881	0.91832	0.479738	0.0556881
22.4	-0.332581	-0.339893	0.788325	1.88973	0.042	3.93717e-06	1.10289	0.0515066	0.914121	0.475539	0.0515066
22.5	-0.32962	-0.336914	0.788326	1.88553	0.042	3.9719e-06	1.10108	0.0473284	0.909921	0.471339	0.0473284
22.6	-0.326658	-0.333936	0.788326	1.88133	0.042	4.01504e-06	1.09928	0.0431544	0.905722	0.467139	0.0431544
22.7	-0.323697	-0.330957	0.788326	1.87713	0.042	3.96471e-06	1.09749	0.0389859	0.901523	0.462939	0.0389859
22.8	-0.320736	-0.327979	0.788327	1.87293	0.042	4.11962e-06	1.09571	0.0348251	0.897324	0.458739	0.0348251
22.9	-0.317775	-0.325	0.788327	1.86873	0.042	4.21797e-06	1.09395	0.030675	0.893124	0.454539	0.030675
23	-0.314814	-0.322021	0.788328	1.86453	0.042	4.33581e-06	1.0922	0.0265405	0.888925	0.450339	0.0265405
23.1	-0.311853	-0.319043	0.788328	1.86033	0.042	4.41837e-06	1.09046	0.0224304	0.884726	0.44614	0.0224304
23.2	-0.308892	-0.316064	0.788328	1.85613	0.042	4.52074e-06	1.08874	0.018361	0.880527	0.44194	0.018361
23.3	-0.30593	-0.313086	0.788329	1.85193	0.042	4.47674e-06	1.08703	0.014367	0.876327	0.43774	0.014367
23.4	-0.302969	-0.310107	0.788329	1.84773	0.042	4.52721e-06	1.08533	0.0105345	0.872128	0.43354	0.0105345
23.5	-0.300008	-0.307129	0.78833	1.84353	0.042	4.56408e-06	1.08365	0.00712881	0.867929	0.42934	0.00712881
23.6	-0.297047	-0.30415	0.78833	1.83933	0.042	4.59885e-06	1.08198	0.00509356	0.86373	0.42514	0.00509356
23.7	-0.294086	-0.301172	0.788331	1.83513	0.042	4.63205e-06	1.08033	0.00602899	0.85953	0.420941	0.00602899
23.8	-0.291125	-0.298193	0.788331	1.83093	0.042	4.67672e-06	1.07869	0.00905722	0.855331	0.416741	0.00905722
23.9	-0.288164	-0.295215	0.788332	1.82673	0.042	4.69807e-06	1.07706	0.0127671	0.851132	0.412541	0.0127671
24	-0.285203	-0.292236	0.788332	1.82253	0.042	4.72733e-06	1.07545	0.0167105	0.846933	0.408341	0.0167105
24.1	-0.282241	-0.289258	0.788333	1.81833	0.042	-1.21737	1.07385	0.0207549	0.842734	0.404141	0.0207549
24.2	-0.279107	-0.286466	0.666596	1.81414	0.042	-1.26012	1.07251	0.0248937	0.83855	0.399954	0.0248937
24.3	-0.275651	-0.284084	0.540583	1.81002	0.042	-0.939716	1.07168	0.0290894	0.834441	0.395837	0.0290894
24.4	-0.271954	-0.282095	0.446612	1.806	0.042	-0.76878	1.07132	0.0332745	0.830451	0.391837	0.0332745
24.5	-0.2681	-0.280428	0.369734	1.8021	0.042	-0.657564	1.07134	0.0374258	0.82659	0.387966	0.0374258
24.6	-0.264136	-0.27904	0.303978	1.79833	0.042	-0.576734	1.07168	0.0415393	0.82286	0.384228	0.0415393
24.7	-0.260095	-0.277899	0.246304	1.79468	0.042	-0.513809	1.07229	0.0456164	0.819262	0.380628	0.0456164
24.8	-0.255997	-0.27698	0.194923	1.79115	0.042	-0.462493	1.07314	0.0496604	0.815793	0.377164	0.0496604
24.9	-0.251859	-0.276262	0.148674	1.78774	0.042	-0.419223	1.07421	0.0536749	0.812452	0.373837	0.0536749
25	-0.247694	-0.275727	0.106752	1.78444	0.042	-0.381808	1.07546	0.0576636	0.809234	0.370645	0.0576636
25.1	-0.24351	-0.27536	0.0685709	1.78125	0.042	-0.348821	1.0769	0.0616298	0.806137	0.367587	0.0616298
25.2	-0.239316	-0.275145	0.0336888	1.77817	0.042	-0.319284	1.07849	0.0655768	0.803156	0.36466	0.0655768
25.3	-0.235117	-0.275071	0.00176043	1.7752	0.042	-0.292503	1.08022	0.0695076	0.800287	0.361862	0.0695076
25.4	-0.230917	-0.275125	-0.0274899	1.77231	0.042	-0.267972	1.08208	0.0734248	0.797525	0.359189	0.0734248
25.5	-0.226721	-0.275296	-0.0542871	1.76953	0.042	-0.245313	1.08406	0.077331	0.794866	0.356638	0.077331
25.6	-0.22253	-0.275576	-0.0788184	1.76683	0.042	-0.224235	1.08615	0.0812287	0.792306	0.354206	0.0812287
25.7	-0.218347	-0.275953	-0.101242	1.76421	0.042	-0.204515	1.08834	0.0851198	0.789838	0.351889	0.0851198
25.8	-0.214174	-0.276421	-0.121693	1.76167	0.042	-0.185976	1.09061	0.0890066	0.787459	0.349684	0.0890066
25.9	-0.21001	-0.276969	-0.140291	1.7592	0.042	-0.168476	1.09296	0.0928908	0.785164	0.347586	0.0928908
26	-0.205856	-0.277591	-0.157139	1.75679	0.042	-0.151903	1.09538	0.0967742	0.782947	0.345592	0.0967742
26.1	-0.201713	-0.27828	-0.172329	1.75446	0.042	-0.136164	1.09787	0.100658	0.780804	0.343697	0.100658
26.2	-0.19758	-0.279029	-0.185945	1.75217	0.042	-0.121184	1.10042	0.104545	0.77873	0.341899	0.104545
26.3	-0.193457	-0.27983	-0.198064	1.74994	0.042	-0.106899	1.10302	0.108435	0.776721	0.340192	0.108435
26.4	-0.189344	-0.280678	-0.208754	1.74776	0.042	-0.0932579	1.10567	0.11233	0.774772	0.338573	0.11233
26.5	-0.185239	-0.281568	-0.218079	1.74563	0.042	-0.0802167	1.10836	0.116232	0.772878	0.337037	0.116232
26.6	-0.181142	-0.282493	-0.226101	1.74353	0.042	-0.0677375	1.11108	0.12014	0.771036	0.335581	0.12014
26.7	-0.177053	-0.283449	-0.232875	1.74146	0.042	-0.0557888	1.11384	0.124057	0.769239	0.334202	0.124057
26.8	-0.172969	-0.284429	-0.238454	1.73943	0.042	-0.0443428	1.11663	0.127982	0.767485	0.332894	0.127982
26.9	-0.16889	-0.28543	-0.242888	1.73742	0.042	-0.0333752	1.11944	0.131917	0.76577	0.331654	0.131917
27	-0.164815	-0.286447	-0.246226	1.73544	0.042	-0.0228646	1.12228	0.135863	0.764088	0.330478	0.135863
27.1	-0.160743	-0.287476	-0.248512	1.73347	0.042	-0.0127919	1.12513	0.13982	0.762437	0.329364	0.13982
27.2	-0.156672	-0.288511	-0.249791	1.73152	0.042	-0.0031398	1.12799	0.143788	0.760812	0.328306	0.143788
27.3	-0.152603	-0.28955	-0.250105	1.72958	0.042	0.00610748	1.13086	0.147767	0.75921	0.327302	0.147767
27.4	-0.148533	-0.290588	-0.249494	1.72764	0.042	0.0149645	1.13375	0.151759	0.757628	0.326349	0.151759
27.5	-0.144462	-0.291622	-0.247998	1.72571	0.042	0.023445	1.13663	0.155763	0.756061	0.325443	0.155763
27.6	-0.14039	-0.292649	-0.245654	1.72378	0.042	0.0315616	1.13952	0.15978	0.754507	0.32458	0.15978
27.7	-0.136314	-0.293664	-0.242497	1.72185	0.042	0.0393264	1.14241	0.163808	0.752963	0.323759	0.163808
27.8	-0.132235	-0.294664	-0.238565	1.71992	0.042	0.0467511	1.1453	0.16785	0.751425	0.322975	0.16785
27.9	-0.128152	-0.295647	-0.23389	1.71797	0.042	0.0538467	1.14818	0.171903	0.74989	0.322227	0.171903
28	-0.124063	-0.296609	-0.228505	1.71602	0.042	0.0606237	1.15106	0.175969	0.748356	0.32151	0.175969
28.1	-0.11997	-0.297548	-0.222443	1.71405	0.042	0.0670929	1.15392	0.180047	0.74682	0.320824	0.180047
28.2	-0.11587	-0.298461	-0.215733	1.71207	0.042	0.073263	1.15678	0.184136	0.74528	0.320164	0.184136
28.3	-0.111764	-0.299345	-0.208407	1.71006	0.042	0.0791453	1.15962	0.188237	0.743733	0.319529	0.188237
28.4	-0.107652	-0.300198	-0.200492	1.70804	0.042	0.0847481	1.16244	0.192348	0.742176	0.318916	0.192348
28.5	-0.103532	-0.301017	-0.192018	1.706	0.042	0.090081	1.16525	0.19647	0.740608	0.318324	0.19647
28.6	-0.099406	-0.3018	-0.18301	1.70393	0.042	0.0951518	1.16804	0.200602	0.739027	0.317749	0.200602
28.7	-0.0952726	-0.302545	-0.173494	1.70184	0.042	0.0999706	1.17081	0.204743	0.737429	0.317191	0.204743
28.8	-0.0911321	-0.303249	-0.163497	1.69971	0.042	0.104544	1.17355	0.208893	0.735815	0.316646	0.208893
28.9	-0.0869846	-0.303911	-0.153043	1.69756	0.042	0.108882	1.17628	0.213051	0.734181	0.316114	0.213051
29	-0.0828303	-0.304529	-0.142155	1.69538	0.042	0.11299	1.17897	0.217217	0.732526	0.315592	0.217217
29.1	-0.0786694	-0.3051	-0.130856	1.69317	0.042	0.116877	1.18164	0.221389	0.730849	0.315079	0.221389
29.2	-0.0745022	-0.305624	-0.119168	1.69092	0.042	0.12055	1.18428	0.225568	0.729148	0.314573	0.225568
29.3	-0.070329	-0.306098	-0.107113	1.68864	0.042	0.124015	1.18689	0.229752	0.727422	0.314073	0.229752
29.4	-0.0661504	-0.306521	-0.0947116	1.68632	0.042	0.12728	1.18947	0.23394	0.725668	0.313578	0.23394
29.5	-0.0619668	-0.306892	-0.0819835	1.68397	0.042	0.130351	1.19202	0.238133	0.723887	0.313085	0.238133
29.6	-0.0577788	-0.307208	-0.0689485	1.68157	0.042	0.133233	1.19454	0.242328	0.722077	0.312594	0.242328
29.7	-0.053587	-0.30747	-0.0556252	1.67914	0.042	0.135933	1.19702	0.246526	0.720237	0.312104	0.246526
29.8	-0.049392	-0.307675	-0.0420319	1.67667	0.042	0.138456	1.19946	0.250725	0.718366	0.311614	0.250725
29.9	-0.0451947	-0.307822	-0.0281863	1.67417	0.042	0.140807	1.20186	0.254925	0.716464	0.311122	0.254925
30	-0.0409956	-0.307911	-0.0141056	1.67162	0.042	0.142992	1.20423	0.259125	0.714528	0.310628	0.259125
30.1	-0.0367958	-0.30794	0.000193664	1.66903	0.042	0.145016	1.20656	0.263324	0.712559	0.310131	0.263324
30.2	-0.0325959	-0.307909	0.0146952	1.6664	0.042	0.146881	1.20885	0.267521	0.710556	0.309629	0.267521
30.3	-0.028397	-0.307816	0.0293833	1.66373	0.042	0.148594	1.21109	0.271715	0.708518	0.309123	0.271715
30.4	-0.0241999	-0.307662	0.0442427	1.66101	0.042	0.150157	1.2133	0.275907	0.706445	0.308612	0.275907
30.5	-0.0200055	-0.307444	0.0592585	1.65826	0.042	0.151576	1.21546	0.280093	0.704337	0.308095	0.280093
30.6	-0.0158149	-0.307164	0.0744161	1.65546	0.042	0.152852	1.21757	0.284275	0.702192	0.307571	0.284275
30.7	-0.0116291	-0.30682	0.0897013	1.65263	0.042	0.15399	1.21965	0.288452	0.700011	0.30704	0.288452
30.8	-0.00744905	-0.306411	0.1051	1.64975	0.042	0.154992	1.22168	0.292621	0.697794	0.306502	0.292621
30.9	-0.00327581	-0.305938	0.120599	1.64683	0.042	0.155862	1.22366	0.296784	0.695539	0.305956	0.296784
31	0.000889577	-0.305401	0.136186	1.64387	0.042	0.156602	1.22559	0.300938	0.693248	0.305402	0.300938
31.1	0.00504606	-0.304798	0.151846	1.64086	0.042	0.157214	1.22748	0.305084	0.69092	0.30484	0.30484
31.2	0.00919256	-0.30413	0.167567	1.63782	0.042	0.157701	1.22932	0.30922	0.688554	0.304269	0.304269
31.3	0.013328	-0.303397	0.183337	1.63474	0.042	0.158065	1.23111	0.313346	0.686152	0.303689	0.303689
31.4	0.0174514	-0.302598	0.199144	1.63161	0.042	0.158308	1.23286	0.317462	0.683712	0.303101	0.303101
31.5	0.0215617	-0.301735	0.214975	1.62845	0.042	0.158432	1.23455	0.321566	0.681236	0.302504	0.302504
31.6	0.0256577	-0.300807	0.230818	1.62525	0.042	0.158439	1.2362	0.325659	0.678723	0.301899	0.301899
31.7	0.0297386	-0.299813	0.246662	1.62201	0.042	0.158329	1.2378	0.329739	0.676173	0.301285	0.301285
31.8	0.0338032	-0.298756	0.262495	1.61873	0.042	0.158106	1.23935	0.333805	0.673587	0.300662	0.300662
31.9	0.0378505	-0.297634	0.278305	1.61542	0.042	0.157769	1.24085	0.337859	0.670965	0.300031	0.300031
32	0.0418796	-0.296448	0.294082	1.61207	0.042	0.157322	1.24229	0.341898	0.668307	0.299392	0.299392
32.1	0.0458896	-0.295199	0.309814	1.60869	0.042	0.156764	1.24369	0.345923	0.665614	0.298745	0.298745
32.2	0.0498794	-0.293887	0.325491	1.60526	0.042	0.156098	1.24504	0.349933	0.662886	0.29809	0.29809
32.3	0.0538482	-0.292513	0.341101	1.60181	0.042	0.155325	1.24634	0.353927	0.660124	0.297428	0.297428
32.4	0.0577952	-0.291078	0.356633	1.59832	0.042	0.154447	1.24759	0.357906	0.657327	0.29676	0.29676
32.5	0.0617194	-0.289581	0.372078	1.5948	0.042	0.153464	1.24879	0.361869	0.654497	0.296085	0.296085
32.6	0.0656202	-0.288024	0.387424	1.59125	0.042	0.15238	1.24995	0.365816	0.651634	0.295405	0.295405
32.7	0.0694967	-0.286408	0.402662	1.58767	0.042	0.151195	1.25105	0.369747	0.648739	0.294719	0.294719
32.8	0.0733482	-0.284733	0.417782	1.58405	0.042	0.149912	1.2521	0.37366	0.645812	0.294028	0.294028
32.9	0.077174	-0.283	0.432773	1.58041	0.042	0.148534	1.25311	0.377557	0.642853	0.293334	0.293334
33	0.0809736	-0.28121	0.447626	1.57674	0.042	0.147062	1.25407	0.381437	0.639864	0.292636	0.292636
33.1	0.0847463	-0.279365	0.462332	1.57304	0.042	0.1455	1.25498	0.385299	0.636845	0.291936	0.291936
33.2	0.0884916	-0.277464	0.476882	1.56932	0.042	0.143851	1.25585	0.389145	0.633797	0.291234	0.291234
33.3	0.092209	-0.275509	0.491267	1.56557	0.042	0.142118	1.25667	0.392973	0.630721	0.29053	0.29053
33.4	0.0958981	-0.273502	0.505479	1.5618	0.042	0.140306	1.25744	0.396784	0.627616	0.289827	0.289827
33.5	0.0995585	-0.271442	0.51951	1.558	0.042	0.138419	1.25817	0.400578	0.624484	0.289124	0.289124
33.6	0.10319	-0.269332	0.533352	1.55418	0.042	0.136462	1.25886	0.404354	0.621326	0.288423	0.288423
33.7	0.106792	-0.267172	0.546998	1.55034	0.042	0.134439	1.2595	0.408114	0.618143	0.287725	0.287725
33.8	0.110364	-0.264963	0.560442	1.54647	0.042	0.132371	1.2601	0.411857	0.614934	0.287029	0.287029
33.9	0.113907	-0.262707	0.573679	1.54259	0.042	0.130373	1.26065	0.415583	0.611701	0.286339	0.286339
34	0.117419	-0.260405	0.586716	1.53869	0.042	0.12818	1.26117	0.419293	0.608445	0.285654	0.285654
34.1	0.120902	-0.258057	0.599534	1.53477	0.042	0.12594	1.26165	0.422987	0.605167	0.284975	0.284975
34.2	0.124355	-0.255666	0.612128	1.53083	0.042	0.123669	1.26208	0.426664	0.601866	0.284305	0.284305
34.3	0.127777	-0.253231	0.624495	1.52688	0.042	0.121376	1.26248	0.430326	0.598544	0.283642	0.283642
34.4	0.131169	-0.250755	0.636633	1.52291	0.042	0.119068	1.26284	0.433972	0.595202	0.28299	0.28299
34.5	0.134531	-0.248238	0.64854	1.51893	0.042	0.116754	1.26317	0.437604	0.59184	0.282349	0.282349
34.6	0.137864	-0.245682	0.660215	1.51493	0.042	0.114442	1.26346	0.44122	0.588459	0.28172	0.28172
34.7	0.141166	-0.243087	0.671659	1.51091	0.042	0.11214	1.26371	0.444822	0.58506	0.281104	0.281104
34.8	0.144439	-0.240455	0.682873	1.50689	0.042	0.109858	1.26394	0.448411	0.581643	0.280502	0.280502
34.9	0.147683	-0.237787	0.693859	1.50285	0.042	0.107604	1.26412	0.451985	0.57821	0.279916	0.279916
35	0.150897	-0.235084	0.704619	1.4988	0.042	0.105386	1.26428	0.455547	0.57476	0.279346	0.279346
35.1	0.154083	-0.232346	0.715158	1.49474	0.042	0.103214	1.26441	0.459095	0.571295	0.278794	0.278794
35.2	0.15724	-0.229576	0.725479	1.49067	0.042	0.101094	1.2645	0.462631	0.567815	0.278261	0.278261
35.3	0.160368	-0.226773	0.735589	1.48659	0.042	0.0990342	1.26457	0.466155	0.564321	0.277748	0.277748
35.4	0.163468	-0.22394	0.745492	1.4825	0.042	0.0970426	1.26461	0.469667	0.560813	0.277256	0.277256
35.5	0.16654	-0.221076	0.755196	1.47841	0.042	0.0951257	1.26462	0.473169	0.557292	0.276785	0.276785
35.6	0.169584	-0.218182	0.764709	1.4743	0.042	0.0932899	1.26461	0.476659	0.553759	0.276337	0.276337
35.7	0.172601	-0.215261	0.774038	1.47019	0.042	0.0915408	1.26457	0.480138	0.550213	0.275914	0.275914
35.8	0.175591	-0.212311	0.783192	1.46607	0.042	0.0898837	1.2645	0.483608	0.546656	0.275514	0.275514
35.9	0.178554	-0.209334	0.79218	1.46194	0.042	0.0883231	1.26442	0.487067	0.543087	0.275141	0.275141
36	0.181491	-0.206331	0.801013	1.4578	0.042	0.086863	1.2643	0.490517	0.539508	0.274794	0.274794
36.1	0.184401	-0.203303	0.809699	1.45366	0.042	0.0855065	1.26417	0.493958	0.535919	0.274473	0.274473
36.2	0.187284	-0.200249	0.81825	1.44952	0.042	0.0842564	1.26401	0.497389	0.53232	0.274181	0.274181
36.3	0.190142	-0.197172	0.826675	1.44537	0.042	0.0831146	1.26383	0.500812	0.528711	0.273917	0.273917
36.4	0.192974	-0.19407	0.834987	1.44121	0.042	0.0820827	1.26363	0.504227	0.525093	0.273682	0.273682
36.5	0.19578	-0.190945	0.843195	1.43705	0.042	0.0811614	1.26341	0.507633	0.521466	0.273477	0.273477
36.6	0.198561	-0.187797	0.851311	1.43289	0.042	0.080351	1.26317	0.511031	0.51783	0.273302	0.273302
36.7	0.201316	-0.184627	0.859346	1.42872	0.042	0.0796514	1.26291	0.514421	0.514186	0.273158	0.273158
36.8	0.204046	-0.181435	0.867311	1.42455	0.042	0.0790619	1.26263	0.517803	0.510533	0.273044	0.273044
36.9	0.20675	-0.178221	0.875218	1.42037	0.042	0.0785815	1.26233	0.521177	0.506873	0.272962	0.272962
37	0.209429	-0.174987	0.883076	1.41619	0.042	0.0782085	1.26201	0.524543	0.503205	0.272911	0.272911
37.1	0.212082	-0.171731	0.890897	1.41201	0.042	0.0779414	1.26167	0.527902	0.499529	0.272892	0.272892
37.2	0.21471	-0.168455	0.898691	1.40782	0.042	0.0777778	1.26131	0.531254	0.495845	0.272905	0.272905
37.3	0.217312	-0.165158	0.906469	1.40364	0.042	0.0777156	1.26094	0.534597	0.492154	0.27295	0.27295
37.4	0.219889	-0.161841	0.91424	1.39945	0.042	0.077752	1.26054	0.537933	0.488455	0.273027	0.273027
37.5	0.222439	-0.158504	0.922015	1.39525	0.042	0.0778843	1.26013	0.541261	0.484749	0.273135	0.273135
37.6	0.224964	-0.155148	0.929804	1.39106	0.042	0.0781097	1.2597	0.544582	0.481036	0.273276	0.273276
37.7	0.227462	-0.151772	0.937615	1.38686	0.042	0.078425	1.25925	0.547894	0.477316	0.273448	0.273448
37.8	0.229934	-0.148376	0.945457	1.38267	0.042	0.0788271	1.25878	0.551199	0.473588	0.273652	0.273652
37.9	0.232379	-0.144961	0.95334	1.37847	0.042	0.0793129	1.25829	0.554495	0.469853	0.273887	0.273887
38	0.234797	-0.141527	0.961271	1.37427	0.042	0.079879	1.25778	0.557783	0.46611	0.274153	0.274153
38.1	0.237188	-0.138074	0.969259	1.37007	0.042	0.0805221	1.25725	0.561062	0.46236	0.27445	0.27445
38.2	0.239551	-0.134602	0.977311	1.36587	0.042	0.0361821	1.25671	0.564333	0.458603	0.274777	0.274777
38.3	0.241893	-0.131116	0.98093	1.36167	0.042	-0.00131016	1.25615	0.5676	0.454843	0.275143	0.275143
38.4	0.24423	-0.127626	0.980799	1.35747	0.042	6.27551e-05	1.2556	0.570876	0.451086	0.275566	0.275566
38.5	0.246567	-0.124136	0.980805	1.35327	0.042	1.32204e-05	1.25506	0.574163	0.447338	0.276052	0.276052
38.6	0.248903	-0.120646	0.980806	1.34907	0.042	1.51247e-05	1.25454	0.577462	0.443598	0.276601	0.276601
38.7	0.25124	-0.117156	0.980808	1.34487	0.042	1.51849e-05	1.25403	0.580773	0.439867	0.277213	0.277213
38.8	0.253577	-0.113666	0.980809	1.34067	0.042	1.53242e-05	1.25354	0.584095	0.436143	0.277887	0.277887
38.9	0.255913	-0.110176	0.980811	1.33647	0.042	1.54519e-05	1.25306	0.587429	0.432429	0.278622	0.278622
39	0.25825	-0.106686	0.980812	1.33227	0.042	1.56172e-05	1.25259	0.590774	0.428723	0.279419	0.279419
39.1	0.260587	-0.103196	0.980814	1.32807	0.042	1.57634e-05	1.25214	0.594129	0.425027	0.280276	0.280276
39.2	0.262923	-0.0997057	0.980815	1.32387	0.042	1.5911e-05	1.2517	0.597495	0.42134	0.281194	0.281194
39.3	0.26526	-0.0962157	0.980817	1.31967	0.042	1.60624e-05	1.25127	0.600872	0.417663	0.282171	0.282171
39.4	0.267596	-0.0927257	0.980819	1.31547	0.042	1.62166e-05	1.25086	0.604259	0.413996	0.283207	0.283207
39.5	0.269933	-0.0892357	0.98082	1.31127	0.042	1.63731e-05	1.25047	0.607656	0.410339	0.284301	0.284301
39.6	0.27227	-0.0857457	0.980822	1.30707	0.042	1.6532e-05	1.25008	0.611063	0.406692	0.285453	0.285453
39.7	0.274606	-0.0822557	0.980823	1.30287	0.042	1.66931e-05	1.24971	0.61448	0.403056	0.286661	0.286661
39.8	0.276943	-0.0787657	0.980825	1.29867	0.042	1.68564e-05	1.24936	0.617906	0.399432	0.287926	0.287926
39.9	0.27928	-0.0752757	0.980827	1.29447	0.042	1.70219e-05	1.24902	0.621342	0.395818	0.289246	0.289246
40	0.281616	-0.0717856	0.980829	1.29027	0.042	1.71897e-05	1.24869	0.624787	0.392217	0.290622	0.290622
40.1	0.283953	-0.0682956	0.98083	1.28607	0.042	1.73597e-05	1.24838	0.628242	0.388627	0.292051	0.292051
40.2	0.286289	-0.0648056	0.980832	1.28187	0.042	1.7532e-05	1.24808	0.631705	0.38505	0.293533	0.293533
40.3	0.288626	-0.0613155	0.980834	1.27767	0.042	1.77066e-05	1.24779	0.635178	0.381485	0.295067	0.295067
40.4	0.290963	-0.0578255	0.980836	1.27347	0.042	1.78836e-05	1.24752	0.638659	0.377934	0.296653	0.296653
40.5	0.293299	-0.0543355	0.980837	1.26927	0.042	1.8063e-05	1.24726	0.642149	0.374395	0.29829	0.29829
40.6	0.295636	-0.0508454	0.980839	1.26507	0.042	1.82448e-05	1.24702	0.645647	0.370871	0.299976	0.299976
40.7	0.297972	-0.0473554	0.980841	1.26087	0.042	1.84291e-05	1.24679	0.649153	0.367361	0.301712	0.301712
40.8	0.300309	-0.0438653	0.980843	1.25667	0.042	1.86159e-05	1.24658	0.652668	0.363865	0.303496	0.303496
40.9	0.302645	-0.0403752	0.980845	1.25247	0.042	1.88052e-05	1.24638	0.656191	0.360385	0.305327	0.305327
41	0.304982	-0.0368852	0.980847	1.24827	0.042	1.89971e-05	1.24619	0.659722	0.35692	0.307204	0.307204
41.1	0.307319	-0.0333951	0.980848	1.24407	0.042	1.91917e-05	1.24602	0.66326	0.353471	0.309128	0.309128
41.2	0.309655	-0.029905	0.98085	1.23987	0.042	1.9389e-05	1.24586	0.666806	0.350038	0.311096	0.311096
41.3	0.311992	-0.0264149	0.980852	1.23567	0.042	1.9589e-05	1.24571	0.67036	0.346622	0.313108	0.313108
41.4	0.314328	-0.0229249	0.980854	1.23147	0.042	1.97917e-05	1.24558	0.673921	0.343224	0.315163	0.315163
41.5	0.316665	-0.0194348	0.980856	1.22727	0.042	1.99973e-05	1.24547	0.67749	0.339844	0.31726	0.31726
41.6	0.319001	-0.0159447	0.980858	1.22307	0.042	2.02058e-05	1.24537	0.681065	0.336482	0.319399	0.319399
41.7	0.321338	-0.0124546	0.98086	1.21887	0.042	2.04171e-05	1.24528	0.684648	0.333139	0.321579	0.321579
41.8	0.323674	-0.00896447	0.980862	1.21467	0.042	2.06315e-05	1.24521	0.688238	0.329815	0.323798	0.323798
41.9	0.326011	-0.00547437	0.980864	1.21047	0.042	2.08488e-05	1.24515	0.691834	0.326512	0.326057	0.326057
42	0.328347	-0.00198425	0.980866	1.20627	0.042	2.10693e-05	1.2451	0.695438	0.32323	0.328353	0.32323
42.1	0.330684	0.00150587	0.980869	1.20207	0.042	2.12929e-05	1.24507	0.699048	0.319969	0.330687	0.319969
42.2	0.33302	0.00499599	0.980871	1.19787	0.042	2.15196e-05	1.24505	0.702664	0.31673	0.333057	0.31673
42.3	0.335356	0.00848612	0.980873	1.19367	0.042	2.17497e-05	1.24505	0.706287	0.313514	0.335464	0.313514
42.4	0.337693	0.0119762	0.980875	1.18947	0.042	2.1983e-05	1.24506	0.709916	0.310321	0.337905	0.310321
42.5	0.340029	0.0154664	0.980877	1.18527	0.042	2.22197e-05	1.24509	0.713552	0.307153	0.340381	0.307153
42.6	0.342366	0.0189565	0.980879	1.18107	0.042	2.24598e-05	1.24513	0.717194	0.30401	0.34289	0.30401
42.7	0.344702	0.0224467	0.980882	1.17687	0.042	2.27034e-05	1.24518	0.720842	0.300892	0.345432	0.300892
42.8	0.347039	0.0259368	0.980884	1.17267	0.042	2.29505e-05	1.24525	0.724496	0.297802	0.348006	0.297802
42.9	0.349375	0.029427	0.980886	1.16847	0.042	2.32013e-05	1.24533	0.728155	0.294738	0.350612	0.294738
43	0.351711	0.0329172	0.980889	1.16427	0.042	2.34557e-05	1.24543	0.731821	0.291703	0.353248	0.291703
43.1	0.354048	0.0364073	0.980891	1.16007	0.042	2.37139e-05	1.24554	0.735492	0.288697	0.355915	0.288697
43.2	0.356384	0.0398975	0.980893	1.15587	0.042	2.39759e-05	1.24567	0.739169	0.285721	0.35861	0.285721
43.3	0.358721	0.0433877	0.980896	1.15167	0.042	2.42418e-05	1.2458	0.742851	0.282776	0.361335	0.282776
43.4	0.361057	0.0468779	0.980898	1.14747	0.042	2.45117e-05	1.24596	0.746539	0.279864	0.364087	0.279864
43.5	0.363393	0.0503681	0.980901	1.14327	0.042	2.47856e-05	1.24612	0.750232	0.276984	0.366867	0.276984
43.6	0.36573	0.0538583	0.980903	1.13907	0.042	2.50636e-05	1.24631	0.753931	0.274138	0.369674	0.274138
43.7	0.368066	0.0573485	0.980906	1.13487	0.042	2.53458e-05	1.2465	0.757634	0.271328	0.372507	0.271328
43.8	0.370402	0.0608387	0.980908	1.13067	0.042	2.56323e-05	1.24671	0.761343	0.268554	0.375365	0.268554
43.9	0.372739	0.0643289	0.980911	1.12647	0.042	2.59231e-05	1.24693	0.765057	0.265817	0.378249	0.265817
44	0.375075	0.0678191	0.980913	1.12227	0.042	2.62184e-05	1.24717	0.768776	0.263119	0.381157	0.263119
44.1	0.377411	0.0713093	0.980916	1.11807	0.042	2.65182e-05	1.24742	0.7725	0.26046	0.384089	0.26046
44.2	0.379748	0.0747996	0.980918	1.11387	0.042	2.68225e-05	1.24769	0.776229	0.257843	0.387044	0.257843
44.3	0.382084	0.0782898	0.980921	1.10967	0.042	2.71316e-05	1.24797	0.779962	0.255268	0.390022	0.255268
44.4	0.38442	0.0817801	0.980924	1.10547	0.042	2.74455e-05	1.24826	0.783701	0.252736	0.393023	0.252736
44.5	0.386756	0.0852703	0.980927	1.10127	0.042	2.77642e-05	1.24857	0.787444	0.250249	0.396045	0.250249
44.6	0.389093	0.0887606	0.980929	1.09707	0.042	2.80879e-05	1.24889	0.791191	0.247809	0.399088	0.247809
44.7	0.391429	0.0922508	0.980932	1.09287	0.042	2.84166e-05	1.24923	0.794943	0.245416	0.402153	0.245416
44.8	0.393765	0.0957411	0.980935	1.08867	0.042	2.87505e-05	1.24958	0.7987	0.243072	0.405237	0.243072
44.9	0.396101	0.0992314	0.980938	1.08447	0.042	2.90897e-05	1.24994	0.80246	0.240778	0.408342	0.240778
45	0.398438	0.102722	0.980941	1.08027	0.042	2.94342e-05	1.25032	0.806226	0.238537	0.411466	0.238537
45.1	0.400774	0.106212	0.980944	1.07607	0.042	2.97842e-05	1.25071	0.809995	0.236349	0.414609	0.236349
45.2	0.40311	0.109702	0.980947	1.07187	0.042	3.01398e-05	1.25112	0.813769	0.234215	0.417771	0.234215
45.3	0.405446	0.113193	0.98095	1.06767	0.042	3.0501e-05	1.25154	0.817547	0.232138	0.42095	0.232138
45.4	0.407782	0.116683	0.980953	1.06347	0.042	3.0868e-05	1.25197	0.821328	0.230119	0.424148	0.230119
45.5	0.410118	0.120173	0.980956	1.05927	0.042	3.12408e-05	1.25242	0.825114	0.22816	0.427363	0.22816
45.6	0.412455	0.123664	0.980959	1.05507	0.042	3.16196e-05	1.25288	0.828904	0.226261	0.430594	0.226261
45.7	0.414791	0.127154	0.980962	1.05087	0.042	3.20045e-05	1.25336	0.832698	0.224425	0.433843	0.224425
45.8	0.417127	0.130644	0.980965	1.04667	0.042	3.23955e-05	1.25385	0.836496	0.222653	0.437107	0.222653
45.9	0.419463	0.134135	0.980969	1.04247	0.042	3.27928e-05	1.25435	0.840297	0.220947	0.440388	0.220947
46	0.421799	0.137625	0.980972	1.03827	0.042	3.31964e-05	1.25487	0.844103	0.219307	0.443684	0.219307
46.1	0.424135	0.141115	0.980975	1.03407	0.042	3.36062e-05	1.2554	0.847912	0.217737	0.446995	0.217737
46.2	0.426471	0.144606	0.980979	1.02987	0.042	3.40222e-05	1.25595	0.851725	0.216236	0.450321	0.216236
46.3	0.428807	0.148096	0.980982	1.02567	0.042	3.44444e-05	1.2565	0.855541	0.214808	0.453661	0.214808
46.4	0.431143	0.151586	0.980985	1.02147	0.042	3.48721e-05	1.25708	0.859361	0.213452	0.457015	0.213452
46.5	0.433479	0.155077	0.980989	1.01727	0.042	3.53047e-05	1.25766	0.863184	0.212171	0.460384	0.212171
46.6	0.435816	0.158567	0.980992	1.01307	0.042	3.57402e-05	1.25826	0.867011	0.210965	0.463766	0.210965
46.7	0.438152	0.162058	0.980996	1.00887	0.042	3.6174e-05	1.25888	0.870842	0.209837	0.467161	0.209837
46.8	0.440488	0.165548	0.981	1.00467	0.042	3.65917e-05	1.2595	0.874675	0.208787	0.470569	0.208787
46.9	0.442824	0.169038	0.981003	1.00047	0.042	3.69601e-05	1.26015	0.878512	0.207817	0.47399	0.207817
47	0.44516	0.172529	0.981007	0.996271	0.042	3.68447e-05	1.2608	0.882353	0.206928	0.477424	0.206928
47.1	0.447496	0.176019	0.981011	0.992071	0.042	-0.130735	1.26147	0.886196	0.20612	0.480869	0.20612
47.2	0.449854	0.179494	0.967937	0.987871	0.042	-0.309701	1.26218	0.890054	0.205422	0.484342	0.205422
47.3	0.452289	0.182917	0.936967	0.983673	0.042	-0.434479	1.26299	0.89395	0.204899	0.487877	0.204899
47.4	0.454849	0.186246	0.893519	0.979482	0.042	-0.804834	1.26397	0.897904	0.204618	0.491503	0.204618
47.5	0.45761	0.189409	0.813036	0.975318	0.042	-1.5708	1.26521	0.901939	0.204682	0.49526	0.204682
47.6	0.460724	0.192221	0.655956	0.971249	0.042	-1.5708	1.26693	0.906081	0.205328	0.499215	0.205328
47.7	0.464239	0.194512	0.498877	0.967394	0.042	-1.5708	1.26924	0.910276	0.206693	0.503342	0.206693
47.8	0.46807	0.196224	0.341797	0.96385	0.042	-1.5708	1.27208	0.914423	0.20873	0.507536	0.20873
47.9	0.472121	0.197315	0.184717	0.960708	0.042	-1.5708	1.27537	0.918419	0.21137	0.511695	0.21137
48	0.476293	0.19776	0.0276377	0.958049	0.042	-1.5708	1.27903	0.922169	0.214527	0.515717	0.214527
48.1	0.480483	0.197546	-0.129442	0.955944	0.042	-1.5708	1.28297	0.925584	0.218103	0.519508	0.218103
48.2	0.484588	0.19668	-0.286522	0.954449	0.042	-1.5708	1.28708	0.928585	0.221993	0.522981	0.221993
48.3	0.488508	0.195182	-0.443601	0.953602	0.042	-1.5708	1.29128	0.931101	0.226085	0.526057	0.226085
48.4	0.492144	0.19309	-0.600681	0.953426	0.042	-0.853445	1.29544	0.933075	0.230273	0.528668	0.230273
48.5	0.495504	0.190571	-0.686025	0.953778	0.042	0.481238	1.29952	0.934604	0.234464	0.530887	0.234464
48.6	0.498816	0.187989	-0.637902	0.954226	0.042	-0.161644	1.30358	0.936077	0.238652	0.533064	0.238652
48.7	0.50217	0.185461	-0.654066	0.954625	0.042	0.145039	1.30766	0.937629	0.242844	0.535323	0.242844
48.8	0.505521	0.18293	-0.639562	0.955046	0.042	-0.00442628	1.31173	0.939194	0.247037	0.537601	0.247037
48.9	0.508891	0.180423	-0.640005	0.955456	0.042	0.0652503	1.31582	0.940803	0.251231	0.539928	0.251231
49	0.512268	0.177925	-0.63348	0.955871	0.042	0.0295259	1.31991	0.942439	0.255427	0.542287	0.255427
49.1	0.515656	0.175444	-0.630527	0.956285	0.0417807	0.209492	1.324	0.944109	0.259623	0.544685	0.259623
49.2	0.519057	0.173016	-0.609578	0.956665	0.0402277	0.215764	1.32809	0.945832	0.263799	0.547133	0.263799
49.3	0.52238	0.170749	-0.588002	0.956963	0.0395936	0.220687	1.33204	0.947583	0.267822	0.549578	0.267822
49.4	0.525698	0.168589	-0.565933	0.957187	0.0392349	0.224955	1.33594	0.949396	0.271781	0.552069	0.271781
49.5	0.529033	0.166523	-0.543437	0.957337	0.0389641	0.228529	1.33982	0.951283	0.275702	0.554622	0.275702
49.6	0.532391	0.164546	-0.520584	0.957414	0.0388374	0.231359	1.34369	0.953246	0.279591	0.557239	0.279591
49.7	0.535782	0.162654	-0.497449	0.957417	0.0389227	0.234198	1.34755	0.955291	0.283463	0.559927	0.283463
49.8	0.539224	0.160837	-0.474029	0.957345	0.0389242	0.236307	1.35143	0.957428	0.287335	0.5627	0.287335
49.9	0.542708	0.159101	-0.450398	0.957197	0.038987	0.238026	1.35532	0.959651	0.291197	0.565549	0.291197
50	0.546238	0.157446	-0.426595	0.956973	0.0390999	0.239118	1.35922	0.961964	0.295054	0.568476	0.295054
50.1	0.549816	0.155871	-0.402684	0.956671	0.0395661	0.815034	1.36313	0.964368	0.298909	0.571484	0.298909
50.2	0.553516	0.15447	-0.32118	0.956174	0.0396529	0.680546	1.36708	0.96697	0.302771	0.574666	0.302771
50.3	0.557318	0.153347	-0.253126	0.9554	0.0405451	0.757264	1.37101	0.969803	0.306571	0.57803	0.306571
50.4	0.561278	0.152481	-0.177399	0.95434	0.0410867	0.17363	1.37499	0.972902	0.310368	0.581621	0.310368
50.5	0.565328	0.151791	-0.160036	0.953099	0.0419999	-0.176231	1.37898	0.97617	0.314155	0.585352	0.314155
50.6	0.569468	0.151086	-0.177659	0.951847	0.042	-0.50013	1.38306	0.979517	0.318033	0.58917	0.318033
50.7	0.573582	0.15024	-0.227672	0.950749	0.0419999	0.293342	1.38717	0.982783	0.321971	0.592932	0.321971
50.8	0.577687	0.149353	-0.198338	0.94971	0.042	-0.345589	1.39129	0.986028	0.32593	0.596681	0.32593
50.9	0.581789	0.148454	-0.232897	0.9487	0.0419999	0.353637	1.39542	0.989274	0.329899	0.600431	0.329899
51	0.585892	0.147557	-0.197533	0.947705	0.042	-0.313691	1.39954	0.992528	0.333873	0.604188	0.333873
51.1	0.589997	0.146668	-0.228902	0.946719	0.0419999	0.374488	1.40366	0.995795	0.337849	0.607954	0.337849
51.2	0.594104	0.145792	-0.191453	0.945739	0.042	-0.288679	1.40778	0.999076	0.341827	0.611731	0.341827
51.3	0.598215	0.144934	-0.220321	0.944759	0.0419999	0.393087	1.4119	1.00238	0.345804	0.615522	0.345804
51.4	0.602331	0.144096	-0.181013	0.943775	0.042	-0.260879	1.41601	1.0057	0.34978	0.619327	0.34978
51.5	0.606452	0.143287	-0.207101	0.942782	0.0419995	0.41064	1.42012	1.00904	0.353752	0.623149	0.353752
51.6	0.610579	0.142508	-0.166037	0.941776	0.042	-0.229701	1.42422	1.01241	0.357719	0.626989	0.357719
51.7	0.614713	0.141766	-0.189007	0.940751	0.0419999	0.426387	1.42832	1.0158	0.361679	0.630848	0.361679
51.8	0.618853	0.141065	-0.146368	0.939703	0.042	-0.19984	1.4324	1.01923	0.36563	0.634727	0.36563
51.9	0.623002	0.140411	-0.166352	0.938627	0.0419999	0.440328	1.43648	1.02269	0.369571	0.638629	0.369571
52	0.627158	0.139807	-0.122319	0.93752	0.042	-0.171444	1.44054	1.02618	0.3735	0.642552	0.3735
52.1	0.631322	0.139259	-0.139464	0.936375	0.0419998	0.451123	1.44459	1.02971	0.377415	0.646499	0.377415
52.2	0.635493	0.138769	-0.0943512	0.935192	0.042	-0.145409	1.44863	1.03328	0.381314	0.650468	0.381314
52.3	0.639671	0.138343	-0.108892	0.933965	0.0419998	0.458792	1.45265	1.03688	0.385196	0.65446	0.385196
52.4	0.643855	0.137982	-0.0630129	0.932692	0.0419999	-0.122024	1.45664	1.04052	0.389059	0.658475	0.389059
52.5	0.648045	0.137692	-0.0752153	0.931368	0.0419996	0.463541	1.46062	1.04421	0.392902	0.662512	0.392902
52.6	0.652239	0.137474	-0.0288612	0.929994	0.0419999	-0.10082	1.46458	1.04792	0.396722	0.66657	0.396722
52.7	0.656437	0.137331	-0.0389432	0.928565	0.0418753	0.289317	1.46851	1.05168	0.400518	0.670648	0.400518
52.8	0.660623	0.137229	-0.0100114	0.92712	0.0419997	0.307068	1.47242	1.05545	0.404295	0.674725	0.404295
52.9	0.664823	0.137251	0.0206954	0.92557	0.0419999	0.0557141	1.47629	1.05928	0.408035	0.678843	0.408035
53	0.669022	0.13735	0.0262668	0.923965	0.0419839	0.305665	1.48013	1.06315	0.41175	0.682975	0.41175
53.1	0.673216	0.137524	0.0568333	0.922308	0.0419992	0.12995	1.48395	1.06704	0.415437	0.687119	0.415437
53.2	0.677408	0.13779	0.0698284	0.920582	0.0419913	0.261543	1.48773	1.07097	0.419091	0.691279	0.419091
53.3	0.681592	0.138138	0.0959827	0.918798	0.0419992	0.170001	1.49147	1.07494	0.422713	0.695449	0.422713
53.4	0.685769	0.138576	0.112983	0.916947	0.0419777	0.219681	1.49518	1.07893	0.426301	0.69963	0.426301
53.5	0.689935	0.139095	0.134951	0.91504	0.0419634	0.195991	1.49884	1.08295	0.429855	0.703816	0.429855
53.6	0.694087	0.1397	0.15455	0.913071	0.0419041	0.171951	1.50247	1.08699	0.433373	0.708006	0.433373
53.7	0.698222	0.140381	0.171745	0.911052	0.0417413	0.147189	1.50605	1.09105	0.436856	0.712194	0.436856
53.8	0.702329	0.141124	0.186464	0.908997	0.0415076	0.122462	1.50959	1.0951	0.440301	0.716367	0.440301
53.9	0.706403	0.141919	0.19871	0.906919	0.0412847	0.0972598	1.51308	1.09915	0.443707	0.720518	0.443707
54	0.710446	0.142754	0.208436	0.904827	0.0406399	0.0715358	1.51654	1.10319	0.447082	0.724646	0.447082
54.1	0.714419	0.143609	0.21559	0.902753	0.0401881	0.047742	1.51992	1.10717	0.450397	0.72871	0.450397
54.2	0.718343	0.144478	0.220364	0.900694	0.0400619	0.033844	1.52325	1.11112	0.453673	0.732728	0.453673
54.3	0.722251	0.14536	0.223748	0.89864	0.0396746	0.0236262	1.52657	1.11505	0.456941	0.736733	0.456941
54.4	0.726118	0.146245	0.226111	0.89661	0.0392534	0.0134744	1.52986	1.11895	0.460182	0.740699	0.460182
54.5	0.729943	0.147128	0.227458	0.894607	0.0386848	0.00579777	1.5331	1.12281	0.463396	0.744623	0.463396
54.6	0.733712	0.148001	0.228038	0.892643	0.0382208	0.0634622	1.5363	1.12662	0.466572	0.74849	0.466572
54.7	0.737432	0.148877	0.234384	0.890703	0.0379415	0.149892	1.53946	1.13038	0.469713	0.75231	0.469713
54.8	0.741116	0.149786	0.249374	0.888755	0.0379485	0.564672	1.54258	1.13412	0.472817	0.756101	0.472817
54.9	0.744765	0.150826	0.305841	0.886703	0.0377841	0.510431	1.54562	1.13788	0.475853	0.759884	0.475853
55	0.748337	0.152055	0.356884	0.884503	0.0373862	0.103248	1.54852	1.14165	0.478761	0.763629	0.478761
55.1	0.751834	0.153379	0.367209	0.882244	0.036773	-0.355498	1.55133	1.14538	0.481577	0.767319	0.481577
55.2	0.755288	0.154638	0.331659	0.880069	0.0367779	0.0891211	1.55412	1.14906	0.484389	0.770956	0.484389
55.3	0.75876	0.155851	0.340571	0.877943	0.0366131	0.353171	1.55695	1.15272	0.487243	0.774601	0.487243
55.4	0.762189	0.157134	0.375888	0.875772	0.0363849	0.306974	1.55971	1.15638	0.490045	0.778218	0.490045
55.5	0.765553	0.158522	0.406585	0.873528	0.0362013	0.225268	1.56238	1.16002	0.492762	0.781793	0.492762
55.6	0.768861	0.159991	0.429112	0.871229	0.0367679	0.810978	1.56498	1.16364	0.495413	0.785331	0.495413
55.7	0.772139	0.161654	0.51021	0.86876	0.042	1.5708	1.56748	1.16731	0.497984	0.788879	0.497984
55.8	0.775628	0.163984	0.667289	0.865601	0.042	1.5708	1.56997	1.17143	0.500563	0.792774	0.500563
55.9	0.77871	0.166832	0.824369	0.862055	0.042	1.5708	1.57189	1.17539	0.502617	0.796381	0.502617
56	0.781308	0.170126	0.981449	0.858206	0.0416211	0.838463	1.57323	1.17909	0.504103	0.799616	0.504103
56.1	0.783474	0.173679	1.06529	0.854219	0.042	-1.5708	1.57407	1.18249	0.505131	0.802494	0.505131
56.2	0.785788	0.177179	0.908215	0.850248	0.042	-1.5708	1.57509	1.18602	0.506347	0.805515	0.506347
56.3	0.78862	0.180274	0.751136	0.846541	0.0419994	-1.09322	1.57674	1.18986	0.508206	0.808963	0.508206
56.4	0.791841	0.182967	0.641814	0.843133	0.0377347	-0.18668	1.5789	1.19389	0.510573	0.812704	0.510573
56.5	0.794884	0.185198	0.623146	0.840223	0.0361324	-0.591161	1.58104	1.19758	0.512915	0.816173	0.512915
56.6	0.797879	0.187218	0.56403	0.837536	0.0358553	0.33982	1.58322	1.20113	0.515281	0.819549	0.515281
56.7	0.800876	0.189186	0.598012	0.834907	0.042	1.5708	1.58542	1.20467	0.517676	0.822918	0.517676
56.8	0.804147	0.191813	0.755092	0.831579	0.042	1.5708	1.58768	1.20873	0.520189	0.826707	0.520189
56.9	0.806967	0.19492	0.912171	0.827898	0.042	1.5708	1.58936	1.21257	0.52217	0.830175	0.52217
57	0.809267	0.198429	1.06925	0.823951	0.042	1.20624	1.59043	1.2161	0.523577	0.833239	0.523577
57.1	0.81106	0.202225	1.18987	0.819844	0.042	-0.232655	1.59094	1.2193	0.524455	0.83589	0.524455
57.2	0.812666	0.206105	1.16661	0.815698	0.042	-0.287336	1.59125	1.22236	0.525165	0.838395	0.525165
57.3	0.814373	0.209942	1.13788	0.811572	0.042	-0.36189	1.59169	1.22551	0.526016	0.840999	0.526016
57.4	0.816204	0.213722	1.10169	0.807474	0.042	-0.346738	1.59228	1.22875	0.527031	0.843721	0.527031
57.5	0.818167	0.217435	1.06701	0.803412	0.042	0.333186	1.59302	1.23209	0.52822	0.846567	0.52822
57.6	0.820133	0.221146	1.10033	0.799353	0.042	0.0299444	1.59377	1.23543	0.529444	0.849426	0.529444
57.7	0.822031	0.224893	1.10333	0.795276	0.042	0.162953	1.59446	1.23874	0.530624	0.85224	0.530624
57.8	0.823893	0.228657	1.11962	0.791191	0.042	0.134935	1.59512	1.24202	0.531797	0.855035	0.531797
57.9	0.825699	0.232449	1.13311	0.787093	0.042	0.123348	1.59573	1.24527	0.53294	0.857795	0.53294
58	0.827456	0.236264	1.14545	0.782984	0.042	0.13413	1.5963	1.24849	0.534061	0.860525	0.534061
58.1	0.829163	0.240101	1.15886	0.778865	0.042	0.128883	1.59682	1.25169	0.535161	0.863227	0.535161
58.2	0.83082	0.243961	1.17175	0.774737	0.042	0.129919	1.5973	1.25485	0.536238	0.865897	0.536238
58.3	0.832427	0.247841	1.18474	0.770599	0.042	0.133995	1.59774	1.25798	0.537294	0.868539	0.537294
58.4	0.833982	0.251743	1.19814	0.766454	0.042	0.126224	1.59813	1.26108	0.538327	0.871149	0.538327
58.5	0.835486	0.255664	1.21076	0.7623	0.042	0.131869	1.59848	1.26416	0.539337	0.873728	0.539337
58.6	0.83694	0.259604	1.22395	0.758139	0.042	0.13081	1.59879	1.2672	0.540326	0.876278	0.540326
58.7	0.838342	0.263563	1.23703	0.753971	0.042	0.128251	1.59905	1.27021	0.541292	0.878796	0.541292
58.8	0.839692	0.26754	1.24986	0.749797	0.042	0.133294	1.59927	1.27319	0.542236	0.881284	0.542236
58.9	0.840991	0.271535	1.26319	0.745618	0.042	0.128515	1.59945	1.27613	0.543157	0.88374	0.543157
59	0.842237	0.275546	1.27604	0.741433	0.042	0.129434	1.59958	1.27905	0.544056	0.886165	0.544056
59.1	0.843431	0.279572	1.28898	0.737245	0.042	0.130801	1.59967	1.28193	0.544932	0.888558	0.544932
59.2	0.844572	0.283614	1.30206	0.733053	0.042	0.130507	1.59971	1.28478	0.545786	0.89092	0.545786
59.3	0.845661	0.28767	1.31511	0.728858	0.042	0.131776	1.59971	1.28759	0.546618	0.893251	0.546618
59.4	0.846696	0.291741	1.32829	0.724661	0.042	0.127584	1.59967	1.29038	0.547426	0.895549	0.547426
59.5	0.847679	0.295824	1.34105	0.720462	0.042	0.132933	1.59958	1.29313	0.548212	0.897815	0.548212
59.6	0.848608	0.29992	1.35434	0.716262	0.042	0.0543907	1.59945	1.29584	0.548975	0.900049	0.548975
59.7	0.849499	0.304025	1.35978	0.712062	0.042	0.00499906	1.59929	1.29854	0.549731	0.902264	0.549731
59.8	0.850378	0.308132	1.36028	0.707862	0.042	0.000594205	1.59913	1.30123	0.550506	0.904482	0.550506
59.9	0.851255	0.312239	1.36034	0.703662	0.042	0.000197772	1.59898	1.30393	0.55131	0.906713	0.55131
60	0.852133	0.316346	1.36036	0.699462	0.042	0.00016394	1.59885	1.30663	0.552145	0.908958	0.552145

## Sheet: Summary
Trajectory_Length	Avg_Linear_Velocity	Peak_Linear_Velocity	Avg_Angular_Velocity	Peak_Angular_Velocity	Min_Distance_to_Obstacles	Time_to_Goal
2.5081	0.0418042	0.042	0.144691	1.5708	0.00509356	60

## Sheet: PerformanceMetrics
Optimal_Path_Length	Actual_Path_Length	Path_Efficiency	Time_to_Goal	Avg_Computation_Time	Total_Computation_Time
2.82843	2.5081	1.12772	60	5.90516e-07	0.0003549
